# Supplementary material for: Cartilage defect location and stiffness predispose the tibiofemoral joint to aberrant loading conditions during stance phase of gait
Source: PLoS One. 2018 Oct 16;13(10):e0205842. doi: 10.1371/journal.pone.0205842 (PMC6191138; doi:10.1371/journal.pone.0205842)
Supplement: S1 Table — (XLSX) [file pone.0205842.s003.xlsx]

## Sheet: S1 Table correlation coeff
defect name	Medial-Lateral translation [mm]		Proximal-Distal translation [mm]		Anterior-Posterior translation [mm]		Adduction [°]		Rotation [°]
	1 MPa	100 Mpa	1 MPa	100 Mpa	1 MPa	100 Mpa	1 MPa	100 Mpa	1 Mpa	100 Mpa
tibia cMT1	0.99 ± 0.01	1.00 ± 0.00	0.99 ± 0.00	1.00 ± 0.00	1.00 ± 0.00	1.00 ± 0.00	0.98 ± 0.01	0.99 ± 0.00	0.98 ± 0.02	0.99 ± 0.01
tibia aMT1	0.99 ± 0.00	1.00 ± 0.00	1.00 ± 0.00	1.00 ± 0.00	1.00 ± 0.00	1.00 ± 0.00	0.99 ± 0.00	1.00 ± 0.00	0.99 ± 0.02	0.99 ± 0.01
tibia pMT1	1.00 ± 0.00	1.00 ± 0.00	1.00 ± 0.00	1.00 ± 0.00	1.00 ± 0.00	1.00 ± 0.00	1.00 ± 0.00	1.00 ± 0.00	1.00 ± 0.00	1.00 ± 0.00
tibia iMT1	1.00 ± 0.00	1.00 ± 0.00	1.00 ± 0.00	1.00 ± 0.00	1.00 ± 0.00	1.00 ± 0.00	1.00 ± 0.00	1.00 ± 0.00	1.00 ± 0.00	1.00 ± 0.00
tibia eMT1	0.99 ± 0.01	1.00 ± 0.00	1.00 ± 0.00	1.00 ± 0.00	1.00 ± 0.00	1.00 ± 0.00	0.99 ± 0.01	0.99 ± 0.00	0.99 ± 0.02	0.99 ± 0.01
tibia cLT1	0.98 ± 0.02	1.00 ± 0.00	0.99 ± 0.02	1.00 ± 0.00	1.00 ± 0.00	1.00 ± 0.00	0.97 ± 0.02	0.99 ± 0.00	0.96 ± 0.04	0.99 ± 0.01
tibia aLT1	1.00 ± 0.00	1.00 ± 0.00	1.00 ± 0.00	1.00 ± 0.00	1.00 ± 0.00	1.00 ± 0.00	1.00 ± 0.00	1.00 ± 0.00	0.99 ± 0.01	1.00 ± 0.01
tibia pLT1	1.00 ± 0.00	1.00 ± 0.00	1.00 ± 0.00	0.99 ± 0.02	1.00 ± 0.00	0.99 ± 0.03	1.00 ± 0.00	0.99 ± 0.02	1.00 ± 0.00	0.98 ± 0.05
tibia iLT1	0.99 ± 0.00	0.99 ± 0.00	1.00 ± 0.00	1.00 ± 0.00	1.00 ± 0.00	1.00 ± 0.00	1.00 ± 0.00	1.00 ± 0.00	1.00 ± 0.00	1.00 ± 0.00
tibia eLT1	1.00 ± 0.00	1.00 ± 0.00	1.00 ± 0.00	1.00 ± 0.00	1.00 ± 0.00	1.00 ± 0.00	0.99 ± 0.00	0.99 ± 0.00	1.00 ± 0.00	1.00 ± 0.00
femur aMF1	1.00 ± 0.00	0.99 ± 0.01	1.00 ± 0.00	1.00 ± 0.00	1.00 ± 0.00	1.00 ± 0.00	1.00 ± 0.00	0.99 ± 0.01	0.98 ± 0.04	0.97 ± 0.04
femur c1MF1	0.95 ± 0.03	0.99 ± 0.01	0.99 ± 0.01	1.00 ± 0.00	0.99 ± 0.01	1.00 ± 0.00	0.97 ± 0.02	0.96 ± 0.04	0.96 ± 0.04	0.91 ± 0.09
femur c2MF1	0.99 ± 0.01	0.99 ± 0.01	1.00 ± 0.00	1.00 ± 0.01	1.00 ± 0.00	1.00 ± 0.01	0.99 ± 0.01	0.99 ± 0.01	0.99 ± 0.00	1.00 ± 0.00
femur pMF1	1.00 ± 0.00	1.00 ± 0.00	1.00 ± 0.00	1.00 ± 0.00	1.00 ± 0.00	1.00 ± 0.00	1.00 ± 0.00	1.00 ± 0.00	1.00 ± 0.00	1.00 ± 0.00
femur aLF1	1.00 ± 0.00	1.00 ± 0.00	1.00 ± 0.00	0.99 ± 0.04	1.00 ± 0.00	1.00 ± 0.00	1.00 ± 0.00	0.99 ± 0.01	1.00 ± 0.00	0.99 ± 0.01
femur c1LF1	0.99 ± 0.00	0.99 ± 0.00	1.00 ± 0.00	1.00 ± 0.00	1.00 ± 0.00	1.00 ± 0.00	0.98 ± 0.01	0.99 ± 0.01	0.97 ± 0.04	0.96 ± 0.05
femur c2LF1	0.99 ± 0.00	1.00 ± 0.00	1.00 ± 0.00	1.00 ± 0.00	0.99 ± 0.00	1.00 ± 0.00	0.94 ± 0.04	0.99 ± 0.01	1.00 ± 0.00	1.00 ± 0.00
femur pLF1	1.00 ± 0.00	1.00 ± 0.00	1.00 ± 0.00	1.00 ± 0.00	1.00 ± 0.00	1.00 ± 0.00	1.00 ± 0.00	1.00 ± 0.00	1.00 ± 0.00	1.00 ± 0.00
