# Supplementary material for: Cartilage defect location and stiffness predispose the tibiofemoral joint to aberrant loading conditions during stance phase of gait
Source: PLoS One. 2018 Oct 16;13(10):e0205842. doi: 10.1371/journal.pone.0205842 (PMC6191138; doi:10.1371/journal.pone.0205842)
Supplement: S2 Table — (XLSX) [file pone.0205842.s004.xlsx]

## Sheet: S2 Table RMSD
defect name	Medial-Lateral translation [mm]		Proximal-Distal translation [mm]		Anterior-Posterior translation [mm]		Adduction [°]		Rotation [°]
	1 MPa	100 Mpa	1 MPa	100 Mpa	1 MPa	100 Mpa	1 MPa	100 Mpa	1 Mpa	100 Mpa
tibia cMT1	0.14 ± 0.03	0.09 ± 0.02	0.45 ± 0.14	0.30 ± 0.11	0.12 ± 0.03	0.07 ± 0.02	0.29 ± 0.03	0.18 ± 0.01	0.57 ± 0.06	0.32 ± 0.06
tibia aMT1	0.11 ± 0.03	0.09 ± 0.02	0.33 ± 0.14	0.26 ± 0.11	0.09 ± 0.03	0.06 ± 0.02	0.10 ± 0.03	0.10 ± 0.02	0.57 ± 0.21	0.35 ± 0.11
tibia pMT1	0.06 ± 0.02	0.06 ± 0.03	0.19 ± 0.09	0.20 ± 0.14	0.03 ± 0.03	0.03 ± 0.03	0.08 ± 0.03	0.07 ± 0.03	0.16 ± 0.06	0.16 ± 0.05
tibia iMT1	0.07 ± 0.03	0.06 ± 0.02	0.20 ± 0.12	0.19 ± 0.09	0.04 ± 0.03	0.03 ± 0.03	0.07 ± 0.02	0.07 ± 0.03	0.16 ± 0.06	0.13 ± 0.05
tibia eMT1	0.10 ± 0.03	0.08 ± 0.02	0.25 ± 0.11	0.27 ± 0.16	0.04 ± 0.03	0.04 ± 0.03	0.13 ± 0.03	0.09 ± 0.02	0.42 ± 0.11	0.29 ± 0.13
tibia cLT1	0.17 ± 0.05	0.08 ± 0.02	0.59 ± 0.23	0.28 ± 0.09	0.12 ± 0.03	0.07 ± 0.02	0.51 ± 0.07	0.25 ± 0.03	0.93 ± 0.19	0.42 ± 0.06
tibia aLT1	0.07 ± 0.02	0.08 ± 0.02	0.20 ± 0.10	0.22 ± 0.09	0.04 ± 0.02	0.04 ± 0.02	0.09 ± 0.03	0.09 ± 0.03	0.23 ± 0.11	0.24 ± 0.12
tibia pLT1	0.06 ± 0.03	0.07 ± 0.06	0.22 ± 0.14	0.40 ± 0.72	0.04 ± 0.03	0.07 ± 0.14	0.07 ± 0.04	0.11 ± 0.15	0.16 ± 0.06	0.46 ± 1.01
tibia iLT1	0.14 ± 0.03	0.11 ± 0.03	0.25 ± 0.10	0.23 ± 0.09	0.05 ± 0.02	0.04 ± 0.03	0.09 ± 0.02	0.08 ± 0.01	0.18 ± 0.06	0.15 ± 0.05
tibia eLT1	0.08 ± 0.03	0.06 ± 0.02	0.19 ± 0.12	0.20 ± 0.13	0.04 ± 0.03	0.03 ± 0.03	0.10 ± 0.04	0.08 ± 0.03	0.15 ± 0.06	0.15 ± 0.05
femur aMF1	0.08 ± 0.02	0.10 ± 0.03	0.25 ± 0.11	0.25 ± 0.11	0.06 ± 0.02	0.04 ± 0.02	0.10 ± 0.03	0.11 ± 0.03	0.49 ± 0.30	0.50 ± 0.27
femur c1MF1	0.24 ± 0.05	0.14 ± 0.02	0.77 ± 0.22	0.41 ± 0.10	0.16 ± 0.04	0.08 ± 0.02	0.36 ± 0.10	0.21 ± 0.04	0.95 ± 0.18	1.01 ± 0.18
femur c2MF1	0.10 ± 0.02	0.09 ± 0.03	0.32 ± 0.12	0.28 ± 0.19	0.05 ± 0.03	0.06 ± 0.05	0.18 ± 0.06	0.14 ± 0.03	0.37 ± 0.14	0.31 ± 0.07
femur pMF1	0.06 ± 0.03	0.06 ± 0.03	0.20 ± 0.13	0.19 ± 0.13	0.03 ± 0.03	0.03 ± 0.03	0.07 ± 0.03	0.07 ± 0.03	0.15 ± 0.06	0.15 ± 0.06
femur aLF1	0.06 ± 0.02	0.09 ± 0.05	0.21 ± 0.08	0.45 ± 0.74	0.04 ± 0.02	0.06 ± 0.07	0.07 ± 0.02	0.10 ± 0.05	0.19 ± 0.14	0.38 ± 0.61
femur c1LF1	0.10 ± 0.03	0.15 ± 0.03	0.33 ± 0.06	0.25 ± 0.10	0.10 ± 0.04	0.06 ± 0.02	0.26 ± 0.05	0.16 ± 0.04	0.56 ± 0.13	0.76 ± 0.29
femur c2LF1	0.12 ± 0.02	0.07 ± 0.02	0.30 ± 0.11	0.32 ± 0.16	0.10 ± 0.03	0.08 ± 0.04	0.32 ± 0.09	0.19 ± 0.03	0.29 ± 0.12	0.28 ± 0.09
femur pLF1	0.06 ± 0.03	0.06 ± 0.03	0.20 ± 0.13	0.19 ± 0.13	0.04 ± 0.03	0.03 ± 0.03	0.07 ± 0.03	0.07 ± 0.03	0.15 ± 0.06	0.15 ± 0.06
