# Supplementary material for: Cartilage defect location and stiffness predispose the tibiofemoral joint to aberrant loading conditions during stance phase of gait
Source: PLoS One. 2018 Oct 16;13(10):e0205842. doi: 10.1371/journal.pone.0205842 (PMC6191138; doi:10.1371/journal.pone.0205842)
Supplement: S3 Table — Supporting data Fig 3. (XLSX) [file pone.0205842.s005.xlsx]

## Sheet: Table S3
						Medial compartment - Defect stiffness 1 Mpa					Lateral compartment - Defect stiffness 1 Mpa					Medial compartment - Defect stiffness 100 Mpa					Lateral compartment - Defect stiffness 100 Mpa
ROI	Subject	Mass	Height	SF	Repetitions	Force [N]	Contact Area [mm2]	Pressure [MPa]	Strain tibia [%]	Strain femur [%]	Force [N]	Contact Area [mm2]	Pressure [MPa]	Strain tibia [%]	Strain femur [%]	Force [N]	Contact Area [mm2]	Pressure [MPa]	Strain tibia [%]	Strain femur [%]	Force [N]	Contact Area [mm2]	Pressure [MPa]	Strain tibia [%]	Strain femur [%]
reference	1	64.8	176	1.03838	1	795.832	185.293	4.16273	0.101763	0.098069	628.674	152.959	4.10957	0.100531	0.0972348	795.832	185.293	4.16273	0.101763	0.098069	628.674	152.959	4.10957	0.100531	0.0972348
reference	1	64.8	176	1.03838	2	827.157	186.821	4.28613	0.104613	0.100718	649.833	148.785	4.33181	0.105357	0.101673	827.157	186.821	4.28613	0.104613	0.100718	649.833	148.785	4.33181	0.105357	0.101673
reference	1	64.8	176	1.03838	3	808.71	187.364	4.19759	0.102679	0.0989515	584.47	148.788	3.91609	0.0964548	0.0921982	808.71	187.364	4.19759	0.102679	0.0989515	584.47	148.788	3.91609	0.0964548	0.0921982
reference	2	65.46	178	1.04578	1	887.999	207.404	4.1643	0.101897	0.0971598	579.29	148.579	3.89982	0.095787	0.091945	887.999	207.404	4.1643	0.101897	0.0971598	579.29	148.579	3.89982	0.095787	0.091945
reference	2	65.46	178	1.04578	2	923.126	199.61	4.50633	0.109364	0.105191	577.798	148.095	3.91267	0.0961017	0.0917082	923.126	199.61	4.50633	0.109364	0.105191	577.798	148.095	3.91267	0.0961017	0.0917082
reference	2	65.46	178	1.04578	3	937.878	201.774	4.51894	0.109573	0.105403	574.332	147.751	3.88987	0.0955692	0.091147	937.878	201.774	4.51894	0.109573	0.105403	574.332	147.751	3.88987	0.0955692	0.091147
reference	3	64.2	169	0.943098	1	845.231	180.406	4.53367	0.110272	0.11776	501.321	131.555	3.7459	0.0924421	0.0978033	845.231	180.406	4.53367	0.110272	0.11776	501.321	131.555	3.7459	0.0924421	0.0978033
reference	3	64.2	169	0.943098	2	824.614	180.948	4.40509	0.107484	0.114122	497.943	132.496	3.67899	0.090934	0.0965511	824.614	180.948	4.40509	0.107484	0.114122	497.943	132.496	3.67899	0.090934	0.0965511
reference	3	64.2	169	0.943098	3	686.348	163.385	4.07145	0.0997896	0.105918	623.874	140.637	4.38259	0.106229	0.113802	686.348	163.385	4.07145	0.0997896	0.105918	623.874	140.637	4.38259	0.106229	0.113802
reference	4	60.1	170	0.991399	1	719.851	177.898	3.834	0.0941905	0.094272	664.948	153.853	4.27277	0.103992	0.105004	719.851	177.898	3.834	0.0941905	0.094272	664.948	153.853	4.27277	0.103992	0.105004
reference	4	60.1	170	0.991399	2	765.308	174.899	4.17943	0.101963	0.103084	611.057	144.632	4.15768	0.101363	0.101926	765.308	174.899	4.17943	0.101963	0.103084	611.057	144.632	4.15768	0.101363	0.101926
reference	4	60.1	170	0.991399	3	776.669	180.507	4.08453	0.0998249	0.100803	652.02	151.671	4.21213	0.102506	0.103902	776.669	180.507	4.08453	0.0998249	0.100803	652.02	151.671	4.21213	0.102506	0.103902
reference	5	66.33	178	1.03628	1	1002.67	212.033	4.6256	0.112373	0.108441	475.454	132.369	3.43316	0.0849685	0.0824768	1002.67	212.033	4.6256	0.112373	0.108441	475.454	132.369	3.43316	0.0849685	0.0824768
reference	5	66.33	178	1.03628	2	925.22	194.139	4.67893	0.113352	0.109959	445.307	130.185	3.34482	0.0829959	0.0795992	925.22	194.139	4.67893	0.113352	0.109959	445.307	130.185	3.34482	0.0829959	0.0795992
reference	5	66.33	178	1.03628	3	955.755	211.871	4.41935	0.10766	0.104281	445.226	130.271	3.33166	0.0827519	0.0796475	955.755	211.871	4.41935	0.10766	0.104281	445.226	130.271	3.33166	0.0827519	0.0796475
reference	6	73.39	175	1.01561	1	1028.38	194.303	5.08014	0.12202	0.12055	335.462	96.8534	3.29756	0.0816195	0.0801194	1028.38	194.303	5.08014	0.12202	0.12055	335.462	96.8534	3.29756	0.0816195	0.0801194
reference	6	73.39	175	1.01561	2	858.844	174.448	4.71659	0.114049	0.112267	595.739	136.393	4.26362	0.103302	0.102443	858.844	174.448	4.71659	0.114049	0.112267	595.739	136.393	4.26362	0.103302	0.102443
reference	6	73.39	175	1.01561	3	1072.12	195.173	5.30026	0.126765	0.125605	301.545	87.9348	3.18694	0.0790162	0.0779051	1072.12	195.173	5.30026	0.126765	0.125605	301.545	87.9348	3.18694	0.0790162	0.0779051
reference	7	60	167	0.965042	1	696.864	151.618	4.42233	0.10725	0.111547	484.641	118.399	4.01135	0.0981737	0.101144	696.864	151.618	4.42233	0.10725	0.111547	484.641	118.399	4.01135	0.0981737	0.101144
reference	7	60	167	0.965042	2	750.915	165.97	4.3294	0.105471	0.109561	504.409	126.256	3.90916	0.0957952	0.0996129	750.915	165.97	4.3294	0.105471	0.109561	504.409	126.256	3.90916	0.0957952	0.0996129
reference	7	60	167	0.965042	3	766.174	169.502	4.35222	0.105945	0.110361	470.418	124.581	3.71844	0.091457	0.0950435	766.174	169.502	4.35222	0.105945	0.110361	470.418	124.581	3.71844	0.091457	0.0950435
reference	8	61	181	1.07123	1	748.436	188.959	3.8302	0.094231	0.0878913	393.237	128.253	3.0726	0.0766891	0.0707973	748.436	188.959	3.8302	0.094231	0.0878913	393.237	128.253	3.0726	0.0766891	0.0707973
reference	8	61	181	1.07123	2	595.541	169.356	3.33576	0.082657	0.0769399	505.187	136.043	3.73181	0.0917819	0.0854714	595.541	169.356	3.33576	0.082657	0.0769399	505.187	136.043	3.73181	0.0917819	0.0854714
reference	8	61	181	1.07123	3	748.498	182.156	3.88599	0.0952014	0.0887078	413.971	126.133	3.28777	0.0815357	0.0760813	748.498	182.156	3.88599	0.0952014	0.0887078	413.971	126.133	3.28777	0.0815357	0.0760813
reference	9	63	171	0.974407	1	674.832	164.638	3.88537	0.0951542	0.098132	439.198	132.379	3.33782	0.082795	0.085361	674.832	164.638	3.88537	0.0951542	0.098132	439.198	132.379	3.33782	0.082795	0.085361
reference	9	63	171	0.974407	2	992.643	203.154	4.59264	0.111324	0.114358	578.499	141.859	4.03131	0.0986514	0.101703	992.643	203.154	4.59264	0.111324	0.114358	578.499	141.859	4.03131	0.0986514	0.101703
reference	9	63	171	0.974407	3	933.269	194.122	4.5841	0.111092	0.114418	457.796	128.68	3.49443	0.086311	0.0885305	933.269	194.122	4.5841	0.111092	0.114418	457.796	128.68	3.49443	0.086311	0.0885305
reference	10	68	187	1.09975	1	761.887	187.315	3.83756	0.0940479	0.0856221	645.613	160.595	3.99821	0.0976409	0.0884062	761.887	187.315	3.83756	0.0940479	0.0856221	645.613	160.595	3.99821	0.0976409	0.0884062
reference	10	68	187	1.09975	2	745.62	182.448	3.78244	0.0927105	0.0842981	679.163	158.977	4.20954	0.102445	0.0930967	745.62	182.448	3.78244	0.0927105	0.0842981	679.163	158.977	4.20954	0.102445	0.0930967
reference	10	68	187	1.09975	3	781.145	184.492	3.87654	0.0950104	0.0862583	613.264	153.836	3.89943	0.0955665	0.0868016	781.145	184.492	3.87654	0.0950104	0.0862583	613.264	153.836	3.89943	0.0955665	0.0868016
tibia_cMT1	1	64.8	176	1.03838	1	768.18	222.912	3.41332	0.166637	0.0833665	623.395	155.03	4.03315	0.0988227	0.0990429	813.968	166.245	4.75532	0.0551054	0.113258	631.261	156.299	4.0281	0.098667	0.0994576
tibia_cMT1	1	64.8	176	1.03838	2	775.9	220.135	3.48082	0.169125	0.0848737	631.747	149.301	4.20503	0.102541	0.102297	848.461	168.471	4.88679	0.0574108	0.116463	658.378	151.842	4.28336	0.104297	0.104003
tibia_cMT1	1	64.8	176	1.03838	3	781.82	222.451	3.4864	0.166914	0.0850246	574.542	150.096	3.8258	0.0943971	0.0940116	826.16	169.513	4.75325	0.0557924	0.113404	580.111	151.32	3.80033	0.0938879	0.0932632
tibia_cMT1	2	65.46	178	1.04578	1	853.652	247.867	3.37222	0.168992	0.0820815	572.366	151.322	3.78454	0.0931672	0.093307	913.053	187.149	4.78888	0.0528462	0.114286	581.418	151.841	3.82667	0.0941498	0.0942825
tibia_cMT1	2	65.46	178	1.04578	2	887.06	228.516	3.87722	0.162448	0.0939416	582.082	154.254	3.77877	0.0929565	0.0933886	933.185	183.27	4.9872	0.0670349	0.119155	578.519	150.711	3.84724	0.094615	0.0948911
tibia_cMT1	2	65.46	178	1.04578	3	903.128	232.317	3.85089	0.167212	0.0928527	577.239	152.81	3.77942	0.0930575	0.0928198	957.061	184.293	5.0775	0.0645451	0.121803	572.603	150.212	3.80442	0.0936262	0.0939583
tibia_cMT1	3	64.2	169	0.943098	1	813.8	207.314	3.84545	0.191723	0.0924776	493.011	127.482	3.82519	0.0942655	0.0941357	874.171	152.706	5.55102	0.0594384	0.130013	511.305	128.957	3.8966	0.0958788	0.0955048
tibia_cMT1	3	64.2	169	0.943098	2	788.76	208.308	3.7255	0.189948	0.0897749	497.124	129.479	3.77699	0.0931119	0.092902	854.426	153.258	5.38278	0.0555593	0.126687	497.723	128.247	3.78961	0.0934458	0.0931249
tibia_cMT1	3	64.2	169	0.943098	3	658.584	185.232	3.51956	0.16954	0.0852611	621.881	134.087	4.59346	0.111041	0.110849	696.774	139.407	4.85578	0.0514591	0.116358	620.02	135.452	4.52124	0.109345	0.10966
tibia_cMT1	4	60.1	170	0.991399	1	690.319	205.531	3.22965	0.15615	0.0793415	659.765	151.975	4.28926	0.1043	0.104598	733.056	155.731	4.47739	0.0509765	0.107427	669.797	153.592	4.31414	0.104948	0.105079
tibia_cMT1	4	60.1	170	0.991399	2	735.79	199.158	3.58567	0.160573	0.0873267	609.136	144.731	4.14634	0.100946	0.101159	782.665	154.757	4.86447	0.0587048	0.115878	613.276	143.834	4.18889	0.101952	0.101604
tibia_cMT1	4	60.1	170	0.991399	3	745.784	206.758	3.47287	0.161897	0.0845953	650.112	151.158	4.22022	0.102761	0.103169	793.693	158.502	4.77554	0.0542897	0.113838	656.636	151.313	4.25097	0.103468	0.103887
tibia_cMT1	5	66.33	178	1.03628	1	962.42	252.748	3.7577	0.187746	0.0908005	461.869	132.628	3.32071	0.0824163	0.0821201	1019.92	187.671	5.35139	0.0578171	0.127341	474.479	132.994	3.37885	0.08369	0.0837417
tibia_cMT1	5	66.33	178	1.03628	2	901.941	222.247	4.09002	0.166762	0.0985585	453.28	134.911	3.30304	0.0820316	0.0813588	939.748	178.617	5.18336	0.0738177	0.123887	444.754	131.362	3.29992	0.0819412	0.081656
tibia_cMT1	5	66.33	178	1.03628	3	915.122	253.406	3.55965	0.181971	0.0865584	440.426	132.535	3.24833	0.0807345	0.0804227	974.935	186.722	5.15806	0.053616	0.121586	445.616	131.373	3.298	0.081925	0.0815483
tibia_cMT1	6	73.39	175	1.01561	1	1019.69	223.366	4.47453	0.183231	0.107242	333.578	97.6473	3.22822	0.0799465	0.0796213	1053.09	176.445	5.74928	0.0775901	0.135397	339.09	97.7136	3.32439	0.0822739	0.0817083
tibia_cMT1	6	73.39	175	1.01561	2	841.181	200.374	4.12809	0.165178	0.099833	591.122	136.965	4.21726	0.102365	0.102316	874.054	160.213	5.22847	0.0744995	0.124568	597.874	136.876	4.25861	0.103326	0.103664
tibia_cMT1	6	73.39	175	1.01561	3	1048.52	225.268	4.57542	0.189697	0.108942	301.761	89.0114	3.12407	0.0774527	0.0775019	1089.53	176.147	5.98233	0.0814835	0.140161	304.062	88.8764	3.22196	0.0798047	0.0796448
tibia_cMT1	7	60	167	0.965042	1	677.962	171.254	3.92642	0.16549	0.0942608	481.266	115.957	4.0773	0.0996166	0.0994335	712.39	133.694	5.12075	0.0675121	0.121706	485.606	116.074	4.09625	0.100079	0.099456
tibia_cMT1	7	60	167	0.965042	2	725.035	193.733	3.64334	0.182465	0.0879677	492.497	120.868	3.99429	0.0977153	0.0978877	767.403	141.51	5.19471	0.0523366	0.123072	494.505	123.005	3.91876	0.096024	0.0959874
tibia_cMT1	7	60	167	0.965042	3	739.991	197.838	3.65508	0.183738	0.0882926	455.542	119.597	3.75176	0.0922177	0.0922155	771.298	142.992	5.20585	0.0529421	0.122908	460.623	121.162	3.73286	0.0918095	0.091893
tibia_cMT1	8	61	181	1.07123	1	727.938	230.751	3.10095	0.156518	0.0762251	411.237	136.039	3.00985	0.0752811	0.0743167	774.517	171.414	4.39274	0.0471372	0.105592	416.086	136.043	3.03019	0.075806	0.0750137
tibia_cMT1	8	61	181	1.07123	2	571.903	207.257	2.67529	0.139651	0.0662172	500.849	139.466	3.60767	0.0889564	0.0890057	603.953	150.76	3.8096	0.0395503	0.0921835	501.769	140.861	3.5886	0.0885264	0.0881823
tibia_cMT1	8	61	181	1.07123	3	720.963	221.084	3.13476	0.154741	0.076827	414.736	131.75	3.15493	0.078472	0.0787449	756.003	163.299	4.4001	0.0489649	0.105623	405.841	128.43	3.16149	0.0786177	0.0786602
tibia_cMT1	9	63	171	0.974407	1	651.904	186.145	3.414	0.152117	0.0831585	439.168	130.09	3.40087	0.0842778	0.0843237	698.355	146.493	4.47712	0.0555782	0.107378	438.332	130.148	3.38908	0.0839963	0.084273
tibia_cMT1	9	63	171	0.974407	2	966.596	235.846	3.89278	0.190237	0.0934149	586.282	142.554	4.07811	0.0997121	0.0998171	1000.48	175.826	5.35294	0.0592429	0.126044	581.554	139.916	4.09967	0.100167	0.10063
tibia_cMT1	9	63	171	0.974407	3	900.959	212.141	4.10872	0.16814	0.0990073	398.447	119.546	3.25266	0.0807276	0.0807603	921.755	169.313	5.18753	0.0728167	0.122947	392.743	117.573	3.2921	0.08165	0.0813749
tibia_cMT1	10	68	187	1.09975	1	729.629	222.824	3.14925	0.143005	0.0773781	639.825	168.014	3.78982	0.0928712	0.0927729	781.088	174.202	4.255	0.0526465	0.102765	645.351	167.521	3.81385	0.0934504	0.0934243
tibia_cMT1	10	68	187	1.09975	2	716.32	218.874	3.06974	0.142526	0.0750843	670.873	165.748	3.99754	0.0976722	0.0974446	760.371	168.216	4.20762	0.0504812	0.100958	682.228	166.69	4.02381	0.0983147	0.0979465
tibia_cMT1	10	68	187	1.09975	3	575.861	192.746	2.70798	0.108912	0.0771851	363.259	129.5	2.7463	0.0686908	0.0911407	795.202	171.556	4.26805	0.0531307	0.10259	618.118	161.42	3.73914	0.0919942	0.0917838
tibia_aMT1	1	64.8	176	1.03838	1	792.49	202.44	3.80116	0.129364	0.0931405	650.192	158.29	4.0974	0.10039	0.100622	795.972	177.852	4.36597	0.0786962	0.105871	615.192	153.811	4.00043	0.0980591	0.0985235
tibia_aMT1	1	64.8	176	1.03838	2	819.031	201.174	3.96926	0.128013	0.096877	670.648	154.861	4.28987	0.104429	0.104424	829.346	181.831	4.42109	0.0858404	0.107241	636.221	149.703	4.20569	0.102574	0.102333
tibia_aMT1	1	64.8	176	1.03838	3	803.228	203.72	3.85526	0.129967	0.0944402	605.152	154.477	3.8858	0.0957611	0.0953167	798.624	180.338	4.31099	0.0809028	0.104886	561.054	147.973	3.77521	0.0931932	0.0927618
tibia_aMT1	2	65.46	178	1.04578	1	881.37	224.216	3.85406	0.124654	0.0942801	615.403	156.436	3.91617	0.0961688	0.0961972	888.726	199.836	4.31734	0.0814537	0.104264	558.891	149.017	3.74776	0.0923476	0.0924359
tibia_aMT1	2	65.46	178	1.04578	2	908.474	221.878	4.02205	0.150923	0.097106	620.912	157.365	3.93258	0.096527	0.0970611	925.149	187.689	4.82582	0.0776178	0.115224	557.409	148.096	3.77552	0.0929776	0.0930326
tibia_aMT1	2	65.46	178	1.04578	3	923.696	220.717	4.09909	0.145902	0.0992089	612.867	155.585	3.91718	0.0962733	0.0962983	939.391	190.362	4.81058	0.081977	0.11508	550.344	146.919	3.74311	0.0921844	0.0923471
tibia_aMT1	3	64.2	169	0.943098	1	851.134	183.229	4.5145	0.135322	0.109193	520.653	131.071	3.89469	0.0959374	0.0955069	843.252	170.844	4.76598	0.0972983	0.115003	479.282	124.764	3.77028	0.092964	0.0926383
tibia_aMT1	3	64.2	169	0.943098	2	822.553	185.173	4.29441	0.128695	0.104606	523.452	132.047	3.87579	0.0954347	0.0951831	825.829	170.766	4.67089	0.0944748	0.112555	490.093	127.545	3.77646	0.093156	0.0927009
tibia_aMT1	3	64.2	169	0.943098	3	679.165	168.007	3.93438	0.127812	0.0957756	640.818	138.27	4.59297	0.110986	0.111486	684.477	152.869	4.34016	0.0845822	0.105234	613.482	134.263	4.50907	0.109025	0.109537
tibia_aMT1	4	60.1	170	0.991399	1	710.062	187.854	3.60368	0.119261	0.0881448	696.716	157.208	4.37832	0.106331	0.107056	730.412	170.588	4.06219	0.0773358	0.0984973	649.475	150.067	4.27864	0.104168	0.104242
tibia_aMT1	4	60.1	170	0.991399	2	764.008	187.057	3.9257	0.132579	0.0955352	635.551	147.498	4.24513	0.103259	0.103183	767.876	163.156	4.51259	0.0804312	0.108231	592.931	141.218	4.12577	0.100506	0.100582
tibia_aMT1	4	60.1	170	0.991399	3	773.416	191.205	3.85906	0.125615	0.0944674	682.112	154.666	4.31686	0.104975	0.105455	782.055	172.162	4.31081	0.0816893	0.104815	630.948	147.7	4.18958	0.102041	0.102165
tibia_aMT1	5	66.33	178	1.03628	1	998.415	225.461	4.35427	0.133552	0.105619	500.714	137.589	3.44207	0.0852339	0.0854474	1003.05	205.583	4.76264	0.0950674	0.114467	455.259	129.9	3.34867	0.0831056	0.0825108
tibia_aMT1	5	66.33	178	1.03628	2	914.141	218.915	4.12189	0.161853	0.0997947	489.602	139.651	3.41916	0.0847361	0.0847306	926.223	179.742	5.11771	0.0766016	0.122067	434.239	130.556	3.26023	0.0810306	0.0808688
tibia_aMT1	5	66.33	178	1.03628	3	951.447	224.252	4.18004	0.126585	0.101621	471.644	136.586	3.34789	0.083019	0.0829877	1199.56	196.225	5.96194	0.0856341	0.10965	447.541	133.02	3.29419	0.0817867	0.0809183
tibia_aMT1	6	73.39	175	1.01561	1	1020.04	213.21	4.61871	0.161708	0.110821	363.969	104.418	3.36474	0.0832565	0.0831416	1033.57	182.327	5.46406	0.0942189	0.129377	329.592	95.6892	3.25036	0.0805031	0.0803982
tibia_aMT1	6	73.39	175	1.01561	2	857.915	198.241	4.16427	0.161777	0.100419	619.385	140.238	4.32755	0.104903	0.105043	1264.7	195.69	6.22097	0.101236	0.122835	335.978	97.7849	3.27063	0.0809121	0.102085
tibia_aMT1	6	73.39	175	1.01561	3	1064.88	213.786	4.82656	0.164501	0.115657	322.454	94.2949	3.22774	0.0799929	0.0802432	1072.58	184.777	5.6303	0.0982547	0.133469	307.461	89.5479	3.22175	0.0798479	0.0799413
tibia_aMT1	7	60	167	0.965042	1	693.231	162.272	4.1359	0.143235	0.0999446	494.898	117.817	4.1359	0.100949	0.100336	698.908	139.328	4.86864	0.0836722	0.101736	477.683	115.527	4.03882	0.0987369	0.098117
tibia_aMT1	7	60	167	0.965042	2	749.132	170.299	4.22123	0.127557	0.102685	508.151	124.162	4.01068	0.0981037	0.0985809	751.39	156.173	4.62573	0.093487	0.106201	495.494	122.453	3.94943	0.0966626	0.0970681
tibia_aMT1	7	60	167	0.965042	3	762.474	173.983	4.22093	0.127126	0.102836	480.487	124.083	3.81969	0.0938038	0.0941321	768.198	160.073	4.63131	0.0934643	0.10786	460.82	120.97	3.74696	0.0921404	0.0923074
tibia_aMT1	8	61	181	1.07123	1	753.146	206.426	3.54117	0.115816	0.0868453	432.144	138.897	3.0717	0.0767977	0.0758197	746.221	185.667	3.88052	0.0761457	0.0947425	400.627	133.716	2.97333	0.0744615	0.0734949
tibia_aMT1	8	61	181	1.07123	2	588.162	182.226	3.07552	0.0964237	0.0760445	506.696	141.334	3.60668	0.0889102	0.0889521	599.7	169.073	3.36295	0.0700566	0.0829264	502.251	140.963	3.57737	0.0881693	0.0882492
tibia_aMT1	8	61	181	1.07123	3	738.222	196.547	3.57589	0.113169	0.0872908	418.193	131.41	3.19599	0.0794214	0.0793956	738.671	176.804	3.95756	0.0777732	0.0966739	401.989	127.492	3.14244	0.0780854	0.0780503
tibia_aMT1	9	63	171	0.974407	1	675.526	175.025	3.64773	0.124927	0.0893796	453.206	133.482	3.41918	0.0846988	0.0850908	679.435	154.014	4.24385	0.0752166	0.102662	432.55	129.067	3.36995	0.0835596	0.0836083
tibia_aMT1	9	63	171	0.974407	2	981.812	208.548	4.44034	0.129561	0.107747	584.102	141.586	4.0747	0.0995789	0.100094	995.767	194.785	4.8039	0.0977119	0.116121	579.939	139.645	4.10416	0.100334	0.100428
tibia_aMT1	9	63	171	0.974407	3	891.126	201.83	4.21874	0.15276	0.101651	399.495	120.293	3.2769	0.0812423	0.0810689	928.577	175.94	5.06049	0.0843744	0.120668	399.654	118.283	3.31562	0.0822104	0.0821648
tibia_aMT1	10	68	187	1.09975	1	748.333	207.947	3.42073	0.118299	0.0836266	667.402	171.46	3.85795	0.0945579	0.0945362	753.729	181.718	3.93276	0.0710429	0.0952789	631.79	166.066	3.76148	0.0922369	0.0922766
tibia_aMT1	10	68	187	1.09975	2	740.668	199.592	3.45535	0.108926	0.0851045	701.015	169.549	4.07295	0.0994552	0.0990056	745.268	181.431	3.79299	0.0753794	0.092446	663.708	163.971	3.98304	0.0973281	0.0972711
tibia_aMT1	10	68	187	1.09975	3	774.749	205.671	3.47345	0.116333	0.0854695	642.331	164.941	3.80666	0.0935734	0.0931029	780.231	182.051	3.92118	0.073175	0.0955154	598.367	158.26	3.69892	0.0910209	0.0907852
tibia_pMT1	1	64.8	176	1.03838	1	798.347	189.8	4.07086	0.102266	0.0993869	630.315	155.726	4.0479	0.0991225	0.099352	796.246	187.611	4.11291	0.0985269	0.100558	625.86	155.215	4.03342	0.0988703	0.0991958
tibia_pMT1	1	64.8	176	1.03838	2	826.018	192.61	4.14511	0.10999	0.101595	654.147	151.932	4.26226	0.10377	0.103754	820.088	187.142	4.26315	0.0976597	0.103514	650.422	151.82	4.24711	0.103547	0.103719
tibia_pMT1	1	64.8	176	1.03838	3	809.663	192.284	4.08886	0.104309	0.100229	582.305	151.057	3.83453	0.0946465	0.0940351	809.413	189.701	4.15714	0.0985879	0.101743	580.233	151.109	3.82668	0.0944131	0.0939657
tibia_pMT1	2	65.46	178	1.04578	1	901.14	214.092	4.09494	0.103043	0.100214	582.427	152.068	3.83482	0.0943406	0.0942994	885.478	210.05	4.10488	0.0982866	0.100263	576.298	151.253	3.80487	0.0937157	0.0936446
tibia_pMT1	2	65.46	178	1.04578	2	920.428	204.551	4.38304	0.109022	0.107141	580.251	151.869	3.83303	0.0943704	0.0945332	932.083	202.867	4.4816	0.106846	0.109305	581.546	152.206	3.84087	0.0944476	0.0945702
tibia_pMT1	2	65.46	178	1.04578	3	935.348	205.417	4.4222	0.111006	0.107986	577.516	151.505	3.80752	0.0936552	0.0938435	934.285	203.597	4.46501	0.105425	0.108767	573.576	151.055	3.79891	0.093501	0.0937142
tibia_pMT1	3	64.2	169	0.943098	1	850.04	177.531	4.62721	0.115222	0.113137	504.972	128.465	3.86947	0.0952963	0.0949507	845.252	175.664	4.66152	0.110717	0.113512	499.51	127.493	3.85037	0.0948482	0.0943393
tibia_pMT1	3	64.2	169	0.943098	2	825.056	176.675	4.51097	0.110354	0.109595	502.683	129.669	3.80339	0.093749	0.0936134	825.308	175.685	4.53941	0.109837	0.110145	497.36	128.677	3.78513	0.0933163	0.0932486
tibia_pMT1	3	64.2	169	0.943098	3	679.473	159.529	4.13099	0.103491	0.101258	627.634	136.113	4.56181	0.110193	0.110277	683.489	158.75	4.17676	0.100165	0.101751	625.955	136.294	4.5483	0.109933	0.110454
tibia_pMT1	4	60.1	170	0.991399	1	718.615	177.168	3.84126	0.0954752	0.0935526	665.291	152.771	4.30676	0.104774	0.104794	717.73	176.518	3.85275	0.0937276	0.0939465	664.447	152.845	4.29982	0.104611	0.104723
tibia_pMT1	4	60.1	170	0.991399	2	768.207	175.83	4.16826	0.105539	0.101968	610.494	143.983	4.16892	0.101528	0.101382	764.949	173.062	4.22514	0.0998246	0.102982	608.354	143.688	4.17108	0.101591	0.101211
tibia_pMT1	4	60.1	170	0.991399	3	778.037	181.233	4.0715	0.102406	0.0996127	652.016	150.877	4.23322	0.102997	0.103557	777.543	179.05	4.12641	0.098376	0.100456	649.522	150.721	4.22546	0.102826	0.103359
tibia_pMT1	5	66.33	178	1.03628	1	1001.45	215.499	4.5423	0.113395	0.11018	472.522	133.491	3.36993	0.0835044	0.0835656	996.794	213.997	4.5618	0.108667	0.111068	474.494	133.826	3.37797	0.0837387	0.0837598
tibia_pMT1	5	66.33	178	1.03628	2	964.303	215.727	4.37257	0.109167	0.112069	452.785	133.971	3.30201	0.0820243	0.0817627	925.618	196.414	4.63123	0.111084	0.112592	447.692	133.038	3.30017	0.0819624	0.0817116
tibia_pMT1	5	66.33	178	1.03628	3	950.231	215.168	4.31975	0.108123	0.105639	448.971	133.05	3.29417	0.0818456	0.0817183	952.571	213.927	4.36849	0.104335	0.106954	446.558	132.751	3.28177	0.0815511	0.081356
tibia_pMT1	6	73.39	175	1.01561	1	1028.78	195.662	5.04745	0.122554	0.12164	335.138	97.1041	3.26838	0.080867	0.0806016	1030.87	195.45	5.06331	0.120432	0.122019	336.866	97.972	3.28465	0.0813457	0.081124
tibia_pMT1	6	73.39	175	1.01561	2	858.373	176.977	4.64691	0.116226	0.112563	600.805	138.247	4.24593	0.102957	0.103865	854.384	174.537	4.6907	0.110461	0.113348	595.873	137.739	4.23226	0.102622	0.103472
tibia_pMT1	6	73.39	175	1.01561	3	1074.54	196.569	5.27669	0.127673	0.126727	300.408	88.099	3.15793	0.0783284	0.0782564	1074.46	195.383	5.30961	0.125867	0.12747	297.85	87.685	3.13854	0.0777796	0.0777891
tibia_pMT1	7	60	167	0.965042	1	701.404	152.765	4.40163	0.119174	0.107004	489.239	116.82	4.09864	0.100063	0.0996184	699.744	147.394	4.58861	0.101384	0.110704	482.977	116.186	4.07807	0.0996821	0.0992395
tibia_pMT1	7	60	167	0.965042	2	757.974	165.904	4.35965	0.11245	0.106174	511.92	124.713	4.01139	0.098106	0.0983403	744.082	160.717	4.4427	0.102869	0.10814	494.979	122.624	3.94201	0.0964858	0.0968744
tibia_pMT1	7	60	167	0.965042	3	762.826	166.644	4.39968	0.111613	0.107161	466.883	121.8	3.76066	0.0924583	0.0927406	767.193	164.383	4.49734	0.105362	0.109524	469.822	122.438	3.77855	0.0928946	0.0931273
tibia_pMT1	8	61	181	1.07123	1	757.327	195.815	3.74007	0.0933207	0.0918339	417.783	136.259	3.04167	0.0760533	0.0749978	752.45	194.575	3.74163	0.0912722	0.0919743	416.032	136.13	3.03279	0.0758916	0.0748732
tibia_pMT1	8	61	181	1.07123	2	595.005	174.78	3.22601	0.0813781	0.0799229	504.458	141.412	3.58672	0.0883865	0.0884823	590.258	172.593	3.24504	0.0794314	0.0803196	501.8	140.731	3.58419	0.088499	0.0884726
tibia_pMT1	8	61	181	1.07123	3	744.169	187.369	3.74928	0.0952365	0.0918274	414.695	130.302	3.18485	0.0791461	0.0792346	743.825	184.772	3.81046	0.0909866	0.0931431	411.418	129.888	3.17302	0.0788653	0.0789241
tibia_pMT1	9	63	171	0.974407	1	681.945	165.154	3.9153	0.100595	0.0958933	441.175	130.678	3.39723	0.0841576	0.0845234	680.755	162.704	3.96997	0.0934533	0.097229	435.629	129.911	3.37804	0.0837331	0.0840218
tibia_pMT1	9	63	171	0.974407	2	978.039	200.975	4.58542	0.11423	0.111178	596.365	142.216	4.12481	0.100689	0.100995	989.321	199.834	4.65722	0.110012	0.112636	581.276	140.751	4.08355	0.0997629	0.100208
tibia_pMT1	9	63	171	0.974407	3	915.119	187.791	4.64653	0.113849	0.112461	400.721	119.681	3.29708	0.0817169	0.0817121	914.47	186.946	4.66525	0.111707	0.112918	396.594	118.85	3.2839	0.081415	0.0813667
tibia_pMT1	10	68	187	1.09975	1	744.241	195.05	3.5968	0.0931393	0.08846	633.159	166.046	3.75763	0.0921372	0.0922371	759.631	192.474	3.73007	0.0880752	0.0914589	640.047	167.472	3.78858	0.0928819	0.0927735
tibia_pMT1	10	68	187	1.09975	2	743.857	191.596	3.57757	0.0950095	0.0878395	679.815	166.194	4.02452	0.0983203	0.0977628	740.999	187.062	3.67556	0.0850272	0.0903015	676.48	165.824	4.0195	0.0982581	0.0978022
tibia_pMT1	10	68	187	1.09975	3	775.798	193.135	3.6732	0.0929296	0.0908127	619.689	161.705	3.74819	0.0922328	0.0919205	775.162	190.891	3.72153	0.0894214	0.0916868	617.285	161.403	3.74195	0.0920864	0.0917581
tibia_iMT1	1	64.8	176	1.03838	1	798.723	189.831	4.06973	0.10197	0.0991273	627.649	155.562	4.03689	0.0989013	0.0993176	799.551	188.7	4.10659	0.0987058	0.100742	627.862	155.772	4.02679	0.0987099	0.0992799
tibia_iMT1	1	64.8	176	1.03838	2	819.389	189.988	4.17605	0.105581	0.102142	653.889	152.176	4.25648	0.103706	0.103801	823.883	188.378	4.24252	0.101065	0.103556	653.116	151.942	4.25971	0.103773	0.103402
tibia_iMT1	1	64.8	176	1.03838	3	806.875	192.099	4.08094	0.102946	0.100275	584.146	151.376	3.84413	0.0948373	0.094201	803.336	189.345	4.13135	0.0990582	0.101225	580.467	151.292	3.81545	0.0941114	0.0937166
tibia_iMT1	2	65.46	178	1.04578	1	896.068	212.802	4.09822	0.101613	0.100295	581.244	152.253	3.82326	0.0940996	0.0940726	888.274	210.599	4.10437	0.0994209	0.100302	577.261	151.686	3.80293	0.0936035	0.0938895
tibia_iMT1	2	65.46	178	1.04578	2	922.184	204.135	4.40182	0.108025	0.107737	579.086	151.602	3.8337	0.0943057	0.0943571	927.421	203.394	4.44611	0.107328	0.108679	584.697	152.523	3.85743	0.0948418	0.094927
tibia_iMT1	2	65.46	178	1.04578	3	934.68	205.265	4.42368	0.108589	0.108307	574.381	151.023	3.80452	0.0936541	0.0936929	937.964	204.504	4.46083	0.107336	0.108947	574.886	151.217	3.80113	0.0935962	0.0938652
tibia_iMT1	3	64.2	169	0.943098	1	849.046	176.683	4.64622	0.114203	0.113426	501.854	128.188	3.84885	0.094824	0.0945733	849.798	176.056	4.6751	0.112135	0.114126	507.011	128.991	3.87419	0.0954853	0.0950688
tibia_iMT1	3	64.2	169	0.943098	2	824.11	176.49	4.51151	0.111049	0.109686	498.474	128.827	3.79187	0.0935267	0.093201	821.227	175.628	4.51843	0.10892	0.109978	501.792	129.354	3.80085	0.0936916	0.0935613
tibia_iMT1	3	64.2	169	0.943098	3	683.344	160.583	4.12279	0.104817	0.100683	623.856	135.852	4.5401	0.109728	0.110126	686.751	158.858	4.20008	0.0995211	0.102456	621.292	135.606	4.5236	0.109397	0.109649
tibia_iMT1	4	60.1	170	0.991399	1	717.014	177.998	3.81294	0.096945	0.093132	664.289	152.756	4.30022	0.10458	0.104819	718.844	176.167	3.87106	0.0923417	0.0945328	665.178	152.811	4.30388	0.104688	0.10477
tibia_iMT1	4	60.1	170	0.991399	2	766.784	175.578	4.16626	0.104622	0.101824	609.087	143.533	4.18109	0.101764	0.101269	765.89	173.157	4.22841	0.100644	0.103105	611.361	143.912	4.18288	0.101775	0.101338
tibia_iMT1	4	60.1	170	0.991399	3	776.67	180.756	4.07508	0.102606	0.0994824	650.677	150.882	4.2289	0.102981	0.103561	778.027	179.044	4.1299	0.098352	0.100956	650.927	151.03	4.22067	0.102751	0.103318
tibia_iMT1	5	66.33	178	1.03628	1	999.967	215.232	4.54184	0.111231	0.110347	473.53	133.591	3.37922	0.083757	0.0837836	998.839	214.952	4.54553	0.110005	0.110384	476.032	134.335	3.38408	0.0838871	0.0841096
tibia_iMT1	5	66.33	178	1.03628	2	925.164	197.327	4.60578	0.112468	0.11217	447.633	132.752	3.30695	0.0821133	0.0816027	923.225	196.225	4.62289	0.11147	0.112425	447.541	133.02	3.29419	0.0817867	0.0815314
tibia_iMT1	5	66.33	178	1.03628	3	947.79	214.922	4.318	0.106061	0.105792	447.673	132.868	3.28291	0.0815404	0.0813605	951.248	213.9	4.35715	0.105677	0.106622	447.421	132.796	3.28562	0.0815936	0.081385
tibia_iMT1	6	73.39	175	1.01561	1	1032.02	195.551	5.06742	0.121909	0.12211	334.122	97.1672	3.26771	0.0809872	0.0806867	1042.78	195.69	5.12158	0.122726	0.123467	335.978	97.7849	3.27063	0.0809121	0.0808122
tibia_iMT1	6	73.39	175	1.01561	2	858.008	177.183	4.63782	0.115074	0.112268	597.372	137.658	4.24462	0.103043	0.103641	1069.69	196.501	5.24963	0.125623	0.113832	211.749	75.0746	2.61664	0.0655907	0.103189
tibia_iMT1	6	73.39	175	1.01561	3	1071.99	196.42	5.26651	0.126167	0.126482	302.077	88.6918	3.1751	0.0788364	0.0787257	1074.84	196.569	5.27541	0.126167	0.127049	301.772	88.6761	3.16954	0.0786902	0.0788519
tibia_iMT1	7	60	167	0.965042	1	697.609	151.204	4.4376	0.111908	0.107789	485.199	115.679	4.11258	0.100508	0.0996185	700.332	148.693	4.53225	0.106306	0.109974	484.777	116.374	4.08101	0.099672	0.0991948
tibia_iMT1	7	60	167	0.965042	2	747.795	164.521	4.3432	0.109896	0.1056	501.652	123.85	3.9622	0.0969539	0.0973574	751.541	162.551	4.43166	0.104581	0.10818	503.885	124.022	3.97446	0.0972044	0.0974692
tibia_iMT1	7	60	167	0.965042	3	756.679	166.779	4.35892	0.109534	0.10665	466.262	121.868	3.76272	0.0924868	0.0927027	760.72	164.698	4.4533	0.105527	0.108302	466.731	122.289	3.75399	0.0922752	0.0927654
tibia_iMT1	8	61	181	1.07123	1	752.905	195.374	3.72335	0.0934639	0.0918129	411.475	135.322	3.01411	0.07541	0.0745289	754.419	194.541	3.75884	0.0913179	0.0921965	415.866	135.895	3.03385	0.0758385	0.0746403
tibia_iMT1	8	61	181	1.07123	2	590.57	176.092	3.16667	0.0873666	0.0783504	501.039	140.301	3.58913	0.0884644	0.0886867	593.693	172.231	3.30052	0.0763699	0.0817337	502.711	141.062	3.581	0.0883198	0.0884527
tibia_iMT1	8	61	181	1.07123	3	744.263	187.91	3.73027	0.0975226	0.0915813	413.063	130.398	3.17233	0.078869	0.078974	740.878	185.488	3.79622	0.0895382	0.092602	407.824	129.169	3.15792	0.0785038	0.0784478
tibia_iMT1	9	63	171	0.974407	1	679.017	164.274	3.90721	0.098874	0.0959096	440.13	130.804	3.38343	0.0838297	0.0842415	677.142	162.808	3.95081	0.0942995	0.0972201	442.628	131.213	3.39192	0.0840474	0.0845845
tibia_iMT1	9	63	171	0.974407	2	986.554	201.281	4.60645	0.113894	0.111606	584.257	141.097	4.0889	0.0999803	0.100359	980.478	199.506	4.63551	0.110385	0.112604	591.127	141.751	4.10573	0.100283	0.100713
tibia_iMT1	9	63	171	0.974407	3	914.483	187.503	4.65016	0.113088	0.112619	397.923	119.244	3.28677	0.0814603	0.0815415	914.109	186.903	4.66304	0.112327	0.112919	398.266	119.109	3.28975	0.0815525	0.0814774
tibia_iMT1	10	68	187	1.09975	1	753.506	195.399	3.63233	0.0941186	0.0889549	642.195	167.168	3.8132	0.0934251	0.0931448	757.403	192.337	3.72616	0.0879886	0.0911583	640.239	167.609	3.78156	0.0927562	0.0927137
tibia_iMT1	10	68	187	1.09975	2	740.685	191.91	3.5539	0.0946732	0.087347	677.246	165.798	4.02118	0.09823	0.0979511	742.697	187.567	3.67949	0.0854515	0.0906008	679.045	166.246	4.01949	0.0982127	0.0976624
tibia_iMT1	10	68	187	1.09975	3	777.972	193.616	3.66819	0.0939386	0.0902217	616.295	161.092	3.74142	0.092011	0.0919132	777.728	191.141	3.73648	0.0889886	0.0919353	617.81	161.587	3.73886	0.0919426	0.0916804
tibia_eMT1	1	64.8	176	1.03838	1	783.856	188.359	4.03842	0.103408	0.098943	634.652	156.452	4.05157	0.0992445	0.0995142	804.08	188.462	4.12306	0.0958173	0.101025	619.266	154.39	4.00673	0.0982155	0.0984417
tibia_eMT1	1	64.8	176	1.03838	2	811.986	188.726	4.17911	0.106602	0.101999	661.999	152.635	4.29326	0.10463	0.104552	830.311	188.866	4.25309	0.0988213	0.10403	644.99	151.387	4.22019	0.102929	0.102744
tibia_eMT1	1	64.8	176	1.03838	3	794.799	190.451	4.0685	0.105014	0.0995086	592.892	152.535	3.86781	0.0954142	0.0948563	818.279	190.254	4.17622	0.0962503	0.102174	574.023	150.497	3.7985	0.0937255	0.0933989
tibia_eMT1	2	65.46	178	1.04578	1	871.148	212.2	3.99288	0.107869	0.097847	586.366	152.921	3.82848	0.0941458	0.0941869	901.66	209.692	4.1784	0.0927595	0.101961	571.964	150.662	3.79317	0.0934002	0.0935386
tibia_eMT1	2	65.46	178	1.04578	2	907.725	202.162	4.38247	0.112316	0.106728	587.7	153.289	3.84402	0.0945223	0.0945599	928.868	202.569	4.46455	0.101694	0.109263	569.824	150.231	3.79967	0.0934829	0.0937573
tibia_eMT1	2	65.46	178	1.04578	3	920.802	203.524	4.40338	0.112945	0.107367	582.469	152.747	3.81084	0.0937748	0.0939649	954.192	203.978	4.54661	0.103232	0.110783	570.985	150.575	3.79276	0.0934373	0.0933901
tibia_eMT1	3	64.2	169	0.943098	1	841.382	178.383	4.57075	0.123548	0.111144	515.192	129.578	3.91667	0.09637	0.0963506	883.8	174.289	4.91154	0.106515	0.118392	498.308	128.393	3.83199	0.0944099	0.0944286
tibia_eMT1	3	64.2	169	0.943098	2	808.399	178.983	4.36842	0.120544	0.104579	512.605	130.333	3.85219	0.0948845	0.116883	1042.61	193.681	5.33647	0.110339	0.112855	519.139	127.861	4.01696	0.0984636	0.0924279
tibia_eMT1	3	64.2	169	0.943098	3	667.768	158.907	4.09008	0.105199	0.099793	629.346	136.546	4.56133	0.110254	0.110547	691.816	160.127	4.18665	0.0965661	0.102461	608.536	133.8	4.47383	0.108199	0.108461
tibia_eMT1	4	60.1	170	0.991399	1	708.134	177.292	3.79294	0.0982447	0.0924534	672.242	153.987	4.31608	0.105062	0.105307	724.123	175.807	3.89889	0.0906145	0.0947816	662.095	152.815	4.28385	0.104225	0.104354
tibia_eMT1	4	60.1	170	0.991399	2	759.016	174.592	4.15758	0.106195	0.10156	614.184	144.447	4.18483	0.101874	0.101708	930.01	185.558	4.95865	0.111533	0.103512	448.459	126.078	3.49813	0.0865655	0.101026
tibia_eMT1	4	60.1	170	0.991399	3	764.653	179.317	4.05621	0.104069	0.0989153	660.914	152.22	4.25415	0.103481	0.103905	785.266	179.006	4.15887	0.0959688	0.101478	646.915	150.693	4.21096	0.102551	0.103126
tibia_eMT1	5	66.33	178	1.03628	1	977.722	217.86	4.39227	0.12441	0.106697	485.923	135.554	3.41588	0.0846375	0.0846616	1009.47	209.553	4.70914	0.0989223	0.113198	472.051	134.163	3.35709	0.0832308	0.0833543
tibia_eMT1	5	66.33	178	1.03628	2	911.897	197.021	4.55313	0.118234	0.110217	457.909	135.452	3.3099	0.08217	0.0822965	932.188	195.694	4.67468	0.105788	0.113721	441.347	131.342	3.2902	0.0817266	0.0812353
tibia_eMT1	5	66.33	178	1.03628	3	936.449	217.911	4.21261	0.119528	0.102859	454.879	134.199	3.30825	0.0822377	0.0820995	960.665	210.259	4.46963	0.0944739	0.108443	442.433	132.509	3.26121	0.0810744	0.080966
tibia_eMT1	6	73.39	175	1.01561	1	1019.38	200.307	4.88891	0.139309	0.117906	339.596	98.3139	3.30222	0.0817197	0.0816594	1048.13	190.718	5.28182	0.107038	0.12632	333.034	97.7676	3.22017	0.0797706	0.0799597
tibia_eMT1	6	73.39	175	1.01561	2	851.891	175.67	4.64602	0.114831	0.1127	601.477	138.507	4.25134	0.103105	0.103831	862.522	175.231	4.71255	0.111676	0.113875	595.308	137.286	4.23624	0.102676	0.103194
tibia_eMT1	6	73.39	175	1.01561	3	1063.85	203.183	5.05158	0.147639	0.12105	312.159	90.7255	3.26369	0.0808832	0.0807095	1086.5	190.848	5.49373	0.108298	0.130857	298.613	88.0617	3.13708	0.0777913	0.077632
tibia_eMT1	7	60	167	0.965042	1	692.83	149.766	4.45228	0.110271	0.108287	491.085	117.302	4.10986	0.100338	0.0998952	704.935	150.019	4.51391	0.106873	0.109877	483.053	115.622	4.08997	0.0999253	0.0992507
tibia_eMT1	7	60	167	0.965042	2	740.599	163.359	4.35015	0.113732	0.105805	514.6	125.125	4.02412	0.0984493	0.0990327	745.777	159.913	4.46466	0.101002	0.108202	488.664	121.041	3.93426	0.0963533	0.0965498
tibia_eMT1	7	60	167	0.965042	3	755.706	168.321	4.33024	0.115607	0.10567	477.192	123.332	3.80645	0.0936204	0.0936772	763.936	162.478	4.52434	0.101166	0.109823	459.459	120.185	3.75303	0.0922827	0.0925625
tibia_eMT1	8	61	181	1.07123	1	745.799	196.64	3.67149	0.0994541	0.0903574	423.174	137.828	3.04245	0.0761083	0.0754352	755.628	191.832	3.80665	0.085752	0.0933892	410.945	136.043	2.9986	0.0750197	0.0742097
tibia_eMT1	8	61	181	1.07123	2	588.497	174.799	3.19596	0.0837996	0.0793488	503.415	140.515	3.60105	0.0887815	0.0885788	597.633	173.035	3.27382	0.0770322	0.0809895	502.82	140.708	3.59133	0.0885391	0.0884288
tibia_eMT1	8	61	181	1.07123	3	738.08	188.181	3.71376	0.100315	0.0910933	416.706	130.811	3.19555	0.079379	0.0793856	748.386	183.856	3.84584	0.0864685	0.0940905	411.33	130.007	3.16566	0.0786384	0.078727
tibia_eMT1	9	63	171	0.974407	1	669.047	162.89	3.89513	0.0996121	0.0956887	450.836	131.647	3.43352	0.0850007	0.0851226	679.06	162.06	3.97264	0.0930722	0.0975279	436.67	130.271	3.37273	0.0836336	0.0839317
tibia_eMT1	9	63	171	0.974407	2	982.726	206.763	4.47146	0.126417	0.108524	591.231	140.809	4.145	0.101297	0.101685	996.774	196.214	4.77383	0.100475	0.1152	571.802	140.519	4.03034	0.0985823	0.0993277
tibia_eMT1	9	63	171	0.974407	3	913.677	192.462	4.5258	0.125533	0.109722	402.708	118.972	3.33856	0.0827671	0.0825833	915.531	183.646	4.75463	0.102081	0.115044	395.635	119.54	3.25188	0.0806636	0.0808048
tibia_eMT1	10	68	187	1.09975	1	751.762	193.382	3.67209	0.0935484	0.0902167	650.206	169.346	3.8117	0.093375	0.0935586	767.947	193.801	3.73418	0.0879774	0.0916671	637.359	167.338	3.77023	0.0924417	0.0925635
tibia_eMT1	10	68	187	1.09975	2	734.219	189.24	3.59406	0.0925505	0.0883813	685.175	167.414	4.03002	0.0984562	0.098293	747.6	188.384	3.66682	0.0859874	0.0902396	674.522	165.652	4.01042	0.0980649	0.0975302
tibia_eMT1	10	68	187	1.09975	3	763.213	191.62	3.6552	0.0952691	0.0898067	625.393	162.635	3.76133	0.092452	0.0920882	787.947	191.515	3.76114	0.0866224	0.0926268	605.951	160.052	3.70111	0.0910843	0.0907143
tibia_cLT1	1	64.8	176	1.03838	1	772.823	185.214	4.05642	0.0993298	0.0995257	622.348	211.532	2.98707	0.212192	0.0727711	802.089	188.928	4.11334	0.100741	0.10024	639.206	123.674	5.21067	0.0307743	0.123228
tibia_cLT1	1	64.8	176	1.03838	2	795.069	185.496	4.17155	0.102009	0.102073	631.497	200.078	3.19218	0.203691	0.0773132	820.634	190.048	4.18293	0.102309	0.102277	659.306	122.903	5.33401	0.0403328	0.124815
tibia_cLT1	1	64.8	176	1.03838	3	783.285	187.787	4.07568	0.0999442	0.100056	558.498	200.621	2.77831	0.194786	0.0681968	808.372	190.77	4.11979	0.100904	0.101215	588.465	123.189	4.78484	0.0338627	0.114978
tibia_cLT1	2	65.46	178	1.04578	1	883.072	208.619	4.10067	0.100389	0.10035	560.18	192.89	2.9458	0.176364	0.0721739	890.452	212.967	4.06413	0.0996163	0.0996555	588.668	126.417	4.73495	0.039753	0.113401
tibia_cLT1	2	65.46	178	1.04578	2	907.316	198.745	4.4416	0.107884	0.108305	568.366	199.941	2.87521	0.184923	0.071081	922.454	203.838	4.4123	0.10737	0.107783	591.422	125.6	4.80009	0.0354071	0.114242
tibia_cLT1	2	65.46	178	1.04578	3	911.696	198.5	4.45193	0.108032	0.108692	569.482	203.03	2.83645	0.190178	0.0691991	936.974	204.954	4.44094	0.107839	0.108379	584.375	123.557	4.79461	0.0328233	0.114857
tibia_cLT1	3	64.2	169	0.943098	1	837.498	173.496	4.68901	0.113603	0.113826	493.194	177.9	2.75056	0.2128	0.0673823	820.825	192.531	3.99357	0.0978324	0.114037	258.854	104.877	2.37682	0.0138352	0.120333
tibia_cLT1	3	64.2	169	0.943098	2	822.143	175.451	4.51942	0.109944	0.109694	561.749	185.323	2.95455	0.219607	0.0718907	829.53	176.351	4.53469	0.110298	0.110146	517.24	102.875	4.9763	0.0252756	0.119156
tibia_cLT1	3	64.2	169	0.943098	3	688.597	161.598	4.14141	0.101314	0.10107	697.934	189.279	3.61942	0.230283	0.086335	489.512	139.394	3.37969	0.0838579	0.101309	1037.14	135.452	7.60197	0.0482581	0.137664
tibia_cLT1	4	60.1	170	0.991399	1	705.764	175.819	3.81029	0.0936823	0.0935746	647.742	194.653	3.31398	0.199221	0.0796905	720.69	175.899	3.87699	0.0952201	0.0943017	676.484	124.491	5.45267	0.0402733	0.129096
tibia_cLT1	4	60.1	170	0.991399	2	751.947	172.291	4.17049	0.101665	0.101992	598.931	193.294	3.08866	0.206896	0.0748538	768.733	175.011	4.19271	0.102296	0.102624	620.248	115.38	5.3471	0.0327076	0.125832
tibia_cLT1	4	60.1	170	0.991399	3	760.032	177.354	4.07752	0.0996068	0.0994335	639.433	198.778	3.18952	0.207338	0.0768774	781.396	179.988	4.11428	0.10052	0.100642	661.066	120.958	5.43351	0.0355104	0.12718
tibia_cLT1	5	66.33	178	1.03628	1	989.508	213.143	4.54197	0.110547	0.110644	459.504	177.895	2.4854	0.173498	0.0608092	1004.8	215.236	4.56051	0.110948	0.110745	482.888	109.318	4.26882	0.0307108	0.103035
tibia_cLT1	5	66.33	178	1.03628	2	913.222	194.051	4.62183	0.112044	0.112017	436.414	178.289	2.38402	0.171139	0.0589144	924.337	197.226	4.60033	0.111595	0.112105	458.457	108.583	4.22057	0.0267068	0.101765
tibia_cLT1	5	66.33	178	1.03628	3	945.774	212.175	4.35809	0.1063	0.106445	433.775	178.201	2.41349	0.167634	0.059592	950.819	215.122	4.32816	0.105655	0.105956	460.466	109.215	4.19046	0.029699	0.101233
tibia_cLT1	6	73.39	175	1.01561	1	1033.94	194.935	5.09524	0.122353	0.122492	319.302	120.387	2.54022	0.144455	0.0621248	1033.37	196.095	5.05958	0.121491	0.122365	343.631	81.5041	4.0232	0.0362285	0.0971625
tibia_cLT1	6	73.39	175	1.01561	2	854.024	177.198	4.62634	0.111976	0.112344	595.702	187.869	3.18237	0.206852	0.0766692	1030.72	195.744	5.05735	0.121466	0.112894	443.223	90.7872	4.55079	0.0420472	0.129076
tibia_cLT1	6	73.39	175	1.01561	3	1077.18	195.615	5.31019	0.126964	0.127335	289.322	106.974	2.55978	0.132814	0.0631822	1069.2	196.501	5.24683	0.125677	0.125888	305.019	75.0746	3.77368	0.0395509	0.0914151
tibia_cLT1	7	60	167	0.965042	1	695.551	150.04	4.45042	0.107853	0.10795	474.633	160.184	2.95097	0.209063	0.0716226	699.155	148.777	4.51748	0.109364	0.109258	493.773	91.1059	5.30515	0.0305923	0.125709
tibia_cLT1	7	60	167	0.965042	2	750.969	161.204	4.45212	0.107987	0.10826	490.812	165.377	2.93195	0.201957	0.0711141	748.333	207.947	3.42073	0.0840086	0.10684	667.402	171.46	3.85795	0.0369804	0.121604
tibia_cLT1	7	60	167	0.965042	3	753.178	164.47	4.4083	0.107143	0.107435	448.394	165.93	2.69167	0.202147	0.0656478	771.335	167.242	4.44172	0.107965	0.108291	485.307	96.0931	4.98381	0.0254926	0.117901
tibia_cLT1	8	61	181	1.07123	1	734.956	190.549	3.73237	0.0919027	0.0918239	405.122	198.276	2.02406	0.179732	0.0505414	755.037	195.289	3.73865	0.0921364	0.0919864	421.381	107.413	3.93253	0.0188914	0.0958716
tibia_cLT1	8	61	181	1.07123	2	591.511	175.62	3.18904	0.0791691	0.0793058	492.537	197.862	2.54338	0.187974	0.0625189	591.365	173.629	3.2376	0.0803786	0.0802752	510.967	107.487	4.77823	0.0266898	0.113407
tibia_cLT1	8	61	181	1.07123	3	734.778	184.766	3.74693	0.0919557	0.0921543	404.78	182.702	2.24439	0.175424	0.0554317	746.197	187.229	3.77212	0.0926433	0.0923861	420.203	100.659	4.19769	0.0217139	0.100985
tibia_cLT1	9	63	171	0.974407	1	667.287	161.641	3.89302	0.0953247	0.0954365	429.154	182.289	2.38876	0.191731	0.0591255	679.119	163.577	3.94324	0.096577	0.0970699	450.771	99.4424	4.54061	0.0205398	0.108502
tibia_cLT1	9	63	171	0.974407	2	989.342	200.749	4.62092	0.111848	0.111832	587.16	176.214	3.32706	0.183594	0.0803679	990.13	201.143	4.62812	0.111982	0.112461	581.306	117.35	4.90879	0.0421292	0.117315
tibia_cLT1	9	63	171	0.974407	3	909.689	186.588	4.64307	0.112374	0.112372	389.739	150.442	2.54476	0.155504	0.0624132	916.653	187.683	4.65728	0.112754	0.112696	406.431	99.8576	4.03541	0.03337	0.0980493
tibia_cLT1	10	68	187	1.09975	1	740.585	190.829	3.66232	0.0900699	0.0900854	626.006	225.101	2.78586	0.193922	0.0679702	766.021	194.807	3.70443	0.0910888	0.0910781	658.313	135.437	4.8942	0.0312942	0.116183
tibia_cLT1	10	68	187	1.09975	2	727.618	187.086	3.59973	0.0885031	0.0884455	666.623	225.406	2.93198	0.199847	0.0710468	742.447	188.699	3.64282	0.0896156	0.0894267	691.615	135.623	5.06357	0.0354318	0.119991
tibia_cLT1	10	68	187	1.09975	3	759.66	189.787	3.67049	0.0902793	0.0900576	601.914	216.336	2.74246	0.189017	0.0670881	780.861	192.121	3.72393	0.0915805	0.0912623	626.169	131.932	4.69755	0.0338251	0.11225
tibia_aLT1	1	64.8	176	1.03838	1	803.164	190.265	4.07955	0.0999611	0.100348	626.366	155.715	4.02649	0.0996112	0.0990248	791.444	188.132	4.07724	0.0998527	0.100082	632.813	155.568	4.0639	0.0985742	0.0998792
tibia_aLT1	1	64.8	176	1.03838	2	827.442	190.568	4.20711	0.102825	0.102806	647.368	152.598	4.20168	0.105304	0.102311	818.947	188.805	4.20362	0.102701	0.102732	654.864	151.014	4.29751	0.101581	0.104618
tibia_aLT1	1	64.8	176	1.03838	3	813.95	192.793	4.10201	0.100637	0.100426	571.4	151.444	3.75528	0.0962706	0.0925255	796.439	188.777	4.10965	0.100704	0.100747	583.022	149.935	3.8646	0.091518	0.0947088
tibia_aLT1	2	65.46	178	1.04578	1	909.347	214.905	4.11028	0.100698	0.10037	568.433	153.461	3.71163	0.101625	0.0913047	878.926	209.388	4.08543	0.1001	0.099786	579.926	148.305	3.89777	0.0859323	0.0956437
tibia_aLT1	2	65.46	178	1.04578	2	931.407	204.904	4.4246	0.107601	0.108032	572.939	153.051	3.76385	0.0977078	0.0930246	914.489	200.37	4.4607	0.108381	0.108688	593.364	151.751	3.91207	0.0903335	0.0960512
tibia_aLT1	2	65.46	178	1.04578	3	945.167	206.966	4.43196	0.107705	0.108108	566.2	150.917	3.76253	0.0960803	0.0928048	922.848	202.268	4.44266	0.10788	0.108262	582.467	150.832	3.85251	0.0906554	0.0948104
tibia_aLT1	3	64.2	169	0.943098	1	872.798	176.636	4.77057	0.115434	0.114281	511.089	129.382	3.89413	0.0965329	0.0940189	848.528	176.542	4.65154	0.112904	0.11356	507.353	128.62	3.88355	0.0950956	0.0951546
tibia_aLT1	3	64.2	169	0.943098	2	826.154	176.375	4.52113	0.110016	0.109703	500.775	129.364	3.80248	0.0943029	0.0935077	821.559	175.822	4.52091	0.110017	0.109991	502.904	129.336	3.8068	0.0932892	0.0936576
tibia_aLT1	3	64.2	169	0.943098	3	684.385	159.186	4.17059	0.102126	0.101818	623.269	135.818	4.54099	0.110516	0.109745	676.371	157.868	4.16046	0.101819	0.101354	625.266	136.093	4.54276	0.10913	0.110192
tibia_aLT1	4	60.1	170	0.991399	1	756.29	179.597	3.9519	0.0968899	0.0941825	651.217	153.612	4.20896	0.10787	0.103333	705.405	174.857	3.83227	0.0941753	0.0936001	671.004	151.323	4.37273	0.100794	0.106366
tibia_aLT1	4	60.1	170	0.991399	2	792.765	176.546	4.26967	0.103987	0.102571	611.418	145.176	4.1591	0.103131	0.100872	760.453	173.19	4.19973	0.102401	0.102501	614.29	143.867	4.1964	0.100281	0.101955
tibia_aLT1	4	60.1	170	0.991399	3	788.225	181.716	4.10637	0.100397	0.10042	646.24	151.249	4.19915	0.105316	0.102688	768.084	178.305	4.09733	0.100131	0.100052	655.838	150.324	4.26856	0.100583	0.104114
tibia_aLT1	5	66.33	178	1.03628	1	1010.11	216.319	4.56168	0.111083	0.110706	467.973	132.627	3.36509	0.0848332	0.083089	992.878	213.303	4.55701	0.11086	0.110596	477.679	133.993	3.39379	0.082401	0.0841528
tibia_aLT1	5	66.33	178	1.03628	2	928.758	197.599	4.61181	0.111875	0.112262	442.658	132.145	3.27826	0.0831277	0.0809757	918.903	195.599	4.62276	0.112071	0.112187	450.256	132.665	3.31045	0.0802712	0.0817246
tibia_aLT1	5	66.33	178	1.03628	3	965.691	216.75	4.35974	0.106374	0.106659	440.332	132.439	3.25038	0.0838067	0.0806554	941.776	212.525	4.3438	0.105964	0.106093	450.719	132.222	3.31939	0.0790389	0.0821122
tibia_aLT1	6	73.39	175	1.01561	1	1030.89	195.733	5.05861	0.121518	0.122161	333.885	97.1607	3.2631	0.0808029	0.0806144	1012.15	194.018	5.01736	0.120645	0.123821	327.264	95.7982	3.21479	0.0796498	0.0803057
tibia_aLT1	6	73.39	175	1.01561	2	858.234	175.809	4.67587	0.113232	0.113223	596.05	137.577	4.23076	0.102676	0.103333	857.402	175.681	4.67468	0.113079	0.112976	589.876	137.18	4.21782	0.102356	0.103279
tibia_aLT1	6	73.39	175	1.01561	3	1072.34	196.19	5.27515	0.126255	0.126787	299.199	87.9029	3.15612	0.0783039	0.0782872	858.809	175.597	4.6819	0.113298	0.127295	592.139	137.043	4.24067	0.102901	0.078083
tibia_aLT1	7	60	167	0.965042	1	701.484	150.047	4.49747	0.108897	0.109269	482.394	116.04	4.07147	0.0999761	0.0991173	697.237	149.302	4.49228	0.10881	0.109124	486.198	116.16	4.09892	0.0997443	0.0995096
tibia_aLT1	7	60	167	0.965042	2	746.265	162.938	4.38681	0.10667	0.106949	492.728	122.799	3.90885	0.0965747	0.0960431	752.902	162.832	4.42263	0.10748	0.107627	505.426	123.558	3.99849	0.0965721	0.0981894
tibia_aLT1	7	60	167	0.965042	3	766.855	166.497	4.43701	0.107862	0.108259	468.178	122.692	3.75869	0.0929978	0.0927398	763.978	166.203	4.42379	0.107617	0.107941	472.017	122.66	3.79055	0.0925524	0.0934448
tibia_aLT1	8	61	181	1.07123	1	760.498	196.081	3.75106	0.0924438	0.092057	415.851	136.46	3.02497	0.076397	0.07465	752.762	194.449	3.74859	0.0924374	0.0920252	417.949	136.548	3.03164	0.07515	0.0750483
tibia_aLT1	8	61	181	1.07123	2	594.352	174.224	3.23476	0.0803202	0.0802338	501.992	140.848	3.5839	0.0887845	0.0882023	591.899	173.351	3.23816	0.0803492	0.0802331	502.268	140.533	3.59077	0.0881797	0.08855
tibia_aLT1	8	61	181	1.07123	3	743.555	185.763	3.78689	0.0929766	0.0926081	415.456	130.572	3.18583	0.0794497	0.0793095	743.43	185.709	3.78547	0.0929072	0.0925377	414.169	130.25	3.18156	0.0788202	0.0792992
tibia_aLT1	9	63	171	0.974407	1	678.144	163.385	3.93219	0.0963346	0.0965209	448.947	131.691	3.42051	0.0850168	0.0848853	676.452	163.239	3.92837	0.0962223	0.0965456	442.174	130.905	3.40088	0.0841156	0.0845194
tibia_aLT1	9	63	171	0.974407	2	986.451	200.616	4.62613	0.111986	0.112175	586.123	141.299	4.09415	0.100198	0.100569	976.712	199.642	4.61317	0.111722	0.111803	598.329	142.391	4.12702	0.100667	0.101216
tibia_aLT1	9	63	171	0.974407	3	915.604	187.269	4.6617	0.112774	0.112907	398.009	119.393	3.27932	0.0815128	0.0814067	915.056	187.208	4.6598	0.112752	0.112831	398.874	119.28	3.2929	0.0814285	0.081669
tibia_aLT1	10	68	187	1.09975	1	763.624	195.304	3.68746	0.090722	0.0904972	637.691	167.926	3.76872	0.0946295	0.0922985	751.489	193.433	3.66461	0.090164	0.0900791	642.181	166.801	3.80451	0.0909007	0.0932479
tibia_aLT1	10	68	187	1.09975	2	745.371	189.404	3.63864	0.0895318	0.0893758	676.256	166.109	4.01228	0.0990751	0.0975918	738.556	188.401	3.62488	0.0891289	0.0892452	680.388	165.931	4.03675	0.0975877	0.0981603
tibia_aLT1	10	68	187	1.09975	3	391.35	154.352	2.26586	0.0572811	0.091309	605.292	162.422	3.77972	0.110703	0.0909755	772.937	191.195	3.70324	0.0910331	0.0911684	618.031	160.476	3.76104	0.0903496	0.0920459
tibia_pLT1	1	64.8	176	1.03838	1	795.376	188.837	4.07736	0.0998525	0.10003	630.539	156.107	4.03887	0.0995372	0.0993003	795.08	188.502	4.08529	0.100068	0.100181	629.141	155.411	4.04746	0.0986249	0.0993789
tibia_pLT1	1	64.8	176	1.03838	2	823.143	189.374	4.2142	0.10302	0.10291	652.76	152.096	4.24153	0.104544	0.10307	823.317	189.56	4.20837	0.102866	0.102878	652.034	151.559	4.26637	0.102649	0.103829
tibia_pLT1	1	64.8	176	1.03838	3	805.835	190.426	4.11604	0.100837	0.100791	578.611	150.552	3.82422	0.0943412	0.0938782	805.835	190.426	4.11604	0.100837	0.100791	578.611	150.552	3.82422	0.0943412	0.0938782
tibia_pLT1	2	65.46	178	1.04578	1	897.134	212.113	4.12218	0.100976	0.100727	583.38	152.616	3.82633	0.0942782	0.094315	890.202	211.749	4.08978	0.100189	0.0998661	577.146	151.293	3.81444	0.0937382	0.0938587
tibia_pLT1	2	65.46	178	1.04578	2	929.356	203.406	4.45359	0.108226	0.108609	582.735	152.556	3.83862	0.0949725	0.0944433	922.362	202.389	4.44221	0.10798	0.108293	579.737	151.91	3.83168	0.0937839	0.0945381
tibia_pLT1	2	65.46	178	1.04578	3	934.715	204.503	4.44445	0.1079	0.108651	574.181	151.096	3.7954	0.0939297	0.0935562	931.637	204.512	4.4276	0.107609	0.108171	577.726	151.307	3.82416	0.0935992	0.0942229
tibia_pLT1	3	64.2	169	0.943098	1	852.524	175.963	4.6895	0.113656	0.114481	505.271	128.81	3.86494	0.0951954	0.0949878	852.524	175.963	4.6895	0.113656	0.114481	505.271	128.81	3.86494	0.0951954	0.0949888
tibia_pLT1	3	64.2	169	0.943098	2	823.753	176.792	4.50043	0.109592	0.109403	497.539	128.564	3.78752	0.0934009	0.0932162	824.848	176.556	4.51281	0.10981	0.109798	499.052	129.112	3.78746	0.0933885	0.0933364
tibia_pLT1	3	64.2	169	0.943098	3	673.619	157.785	4.14593	0.101484	0.101193	615.17	134.702	4.49795	0.109782	0.109036	687.303	159.502	4.17413	0.102175	0.101637	622.161	135.153	4.55354	0.109132	0.110188
tibia_pLT1	4	60.1	170	0.991399	1	717.805	177.12	3.84051	0.0943249	0.0939116	665.647	153.32	4.29164	0.105134	0.104574	717.223	176.946	3.83925	0.0943161	0.0937171	665.225	152.637	4.31245	0.104242	0.105047
tibia_pLT1	4	60.1	170	0.991399	2	765.064	174.127	4.19592	0.102323	0.102419	609.901	143.977	4.16377	0.102337	0.101099	766.964	174.338	4.20092	0.102454	0.102592	609.697	143.49	4.18855	0.100924	0.101497
tibia_pLT1	4	60.1	170	0.991399	3	775.955	179.32	4.10933	0.100396	0.100248	652.193	151.296	4.22207	0.103469	0.103128	777.533	179.841	4.10382	0.100282	0.100268	651.132	150.894	4.23311	0.102343	0.103647
tibia_pLT1	5	66.33	178	1.03628	1	1003.6	215.943	4.54349	0.110586	0.110505	472.193	133.255	3.38032	0.0838314	0.0837556	1002.31	215.272	4.55433	0.110817	0.110638	473.735	133.538	3.3808	0.0837116	0.0838469
tibia_pLT1	5	66.33	178	1.03628	2	926.434	197.091	4.61755	0.111959	0.11233	444.708	132.247	3.28688	0.0817776	0.0812169	925.583	196.838	4.61879	0.112011	0.112377	447.511	132.771	3.30497	0.0819131	0.0815702
tibia_pLT1	5	66.33	178	1.03628	3	950.099	214.785	4.33369	0.105735	0.106012	447.475	133.078	3.28008	0.0815138	0.081439	949.537	214.388	4.33763	0.105864	0.106198	446.195	132.661	3.27751	0.0814206	0.0812877
tibia_pLT1	6	73.39	175	1.01561	1	1031.51	195.519	5.06554	0.121669	0.122209	334.149	97.7176	3.24483	0.082578	0.080058	1031.23	195.379	5.06834	0.121738	0.122171	335.408	96.7426	3.29913	0.0794888	0.0811095
tibia_pLT1	6	73.39	175	1.01561	2	860.977	176.022	4.68639	0.113441	0.0985594	596.434	138.43	4.20666	0.104298	0.0813632	857.402	175.681	4.67468	0.113079	0.1131	598.391	137.18	4.27283	0.10121	0.104317
tibia_pLT1	6	73.39	175	1.01561	3	1072.93	196.092	5.28009	0.126394	0.126964	298.158	88.2794	3.12242	0.0799531	0.0773917	1075.35	195.873	5.30163	0.126818	0.12719	299.736	87.42	3.16879	0.0762395	0.0786357
tibia_pLT1	7	60	167	0.965042	1	697.943	149.243	4.49956	0.108979	0.10933	484.188	116.359	4.07611	0.100049	0.0991278	698.505	149.898	4.48187	0.108561	0.109115	487.294	116.267	4.10956	0.0999581	0.0996465
tibia_pLT1	7	60	167	0.965042	2	752.722	163.173	4.41352	0.107346	0.10741	503.984	124.193	3.96848	0.0975477	0.0976486	738.223	162.042	4.36277	0.106181	0.106168	495.952	122.75	3.9411	0.0959418	0.0968531
tibia_pLT1	7	60	167	0.965042	3	751.655	163.889	4.4159	0.107301	0.107881	463.8	121.091	3.75919	0.0927028	0.0927912	761.075	165.338	4.42764	0.107643	0.108098	469.463	122.476	3.77246	0.0924827	0.0930675
tibia_pLT1	8	61	181	1.07123	1	752.429	194.663	3.74005	0.0922182	0.0917691	416.066	136.159	3.02898	0.0757879	0.0748201	808.652	182.65	4.26162	0.104085	0.10366	243.383	93.6017	2.58523	0.0651718	0.0646897
tibia_pLT1	8	61	181	1.07123	2	593.077	173.545	3.24063	0.0804126	0.0803609	501.63	140.622	3.585	0.088422	0.088433	593.719	173.697	3.24133	0.080438	0.080297	503.272	141.205	3.58405	0.0884419	0.0886209
tibia_pLT1	8	61	181	1.07123	3	743.849	185.665	3.78807	0.0929609	0.0925162	413.074	130.253	3.17608	0.0789348	0.0789679	732.399	185.385	3.731	0.0917103	0.0915596	408.971	129.354	3.16246	0.0786061	0.0786603
tibia_pLT1	9	63	171	0.974407	1	681.201	163.902	3.94071	0.0965699	0.0964973	437.773	130.271	3.38323	0.0838127	0.0841955	681.201	163.902	3.94071	0.0965699	0.0964973	437.773	130.271	3.38323	0.0838127	0.0841955
tibia_pLT1	9	63	171	0.974407	2	976.684	199.722	4.61138	0.11166	0.111861	594.493	142.532	4.09759	0.101687	0.100647	986.633	200.798	4.62091	0.11186	0.112228	582.494	140.247	4.11076	0.0990687	0.100692
tibia_pLT1	9	63	171	0.974407	3	914.978	187.377	4.65651	0.112718	0.112772	399.004	119.483	3.28867	0.0818288	0.0814508	914.543	187.273	4.65619	0.112666	0.112799	396.638	118.777	3.28285	0.0810895	0.0814445
tibia_pLT1	10	68	187	1.09975	1	756.949	194.032	3.68089	0.0904749	0.0903388	642.193	167.797	3.79334	0.0931479	0.0929336	757.397	193.686	3.69105	0.0907235	0.0905419	643.492	168.342	3.79012	0.0927191	0.0931126
tibia_pLT1	10	68	187	1.09975	2	741.956	188.981	3.62874	0.0892623	0.0893498	677.915	165.964	4.02265	0.0983862	0.0976985	742.323	189.189	3.62669	0.0892117	0.0893406	677.644	165.764	4.02687	0.0983072	0.097772
tibia_pLT1	10	68	187	1.09975	3	775.77	192.048	3.69805	0.0909232	0.0912079	617.466	161.389	3.74147	0.0922938	0.0917307	775.416	191.98	3.69745	0.0909115	0.0913413	618.694	161.413	3.75017	0.0920326	0.0918364
tibia_iLT1	1	64.8	176	1.03838	1	795.669	190.121	4.04826	0.0991896	0.0994832	619.231	159.217	3.914	0.110336	0.0967625	795.926	188.419	4.09002	0.100127	0.100378	634.9	153.723	4.11822	0.0921764	0.101081
tibia_iLT1	1	64.8	176	1.03838	2	821.69	189.988	4.18978	0.102444	0.1025	650.959	155.666	4.1735	0.11334	0.101756	822.686	188.878	4.22266	0.103197	0.103332	655.334	149.754	4.31572	0.0978608	0.104737
tibia_iLT1	1	64.8	176	1.03838	3	800.806	191.375	4.06735	0.0997869	0.0997959	567.629	153.648	3.69093	0.104649	0.0910785	807.043	191.002	4.11246	0.10075	0.101081	583.397	148.689	3.88728	0.0873044	0.0951807
tibia_iLT1	2	65.46	178	1.04578	1	895.305	211.904	4.11761	0.100855	0.100476	579.229	157.498	3.69365	0.105546	0.0909185	900.356	212.774	4.12233	0.100891	0.101012	586.616	149.307	3.93172	0.0868919	0.0966441
tibia_iLT1	2	65.46	178	1.04578	2	933.325	204.268	4.45396	0.10824	0.10882	576.43	158.5	3.67749	0.110973	0.0908156	916.828	201.458	4.43656	0.107854	0.107948	584.528	148.575	3.93164	0.0841338	0.096645
tibia_iLT1	2	65.46	178	1.04578	3	933.746	204.351	4.4398	0.107888	0.107955	565.842	155.984	3.64878	0.109111	0.0899366	935.789	203.603	4.46764	0.108447	0.108892	579.063	147.582	3.90896	0.084111	0.0956562
tibia_iLT1	3	64.2	169	0.943098	1	853.833	175.18	4.70906	0.114142	0.113964	498.666	132.846	3.71152	0.111102	0.0912637	842.003	174.741	4.66834	0.113231	0.113453	511.032	126.599	3.97045	0.0850302	0.097345
tibia_iLT1	3	64.2	169	0.943098	2	824.063	176.189	4.51187	0.109803	0.109973	499.553	134.789	3.64953	0.111478	0.0899253	818.602	175.982	4.50059	0.109548	0.109665	512.793	127.374	3.94532	0.0829019	0.0968654
tibia_iLT1	3	64.2	169	0.943098	3	677.215	158.708	4.13753	0.101305	0.100997	615.099	137.52	4.43266	0.116645	0.107685	692.571	159.911	4.19682	0.102599	0.102416	629.119	134.518	4.61732	0.105002	0.111819
tibia_iLT1	4	60.1	170	0.991399	1	715.811	177.43	3.82344	0.0940022	0.0934713	662.246	156.733	4.19569	0.114706	0.102506	717.571	176.196	3.86105	0.0948416	0.0941155	668.712	150.526	4.38061	0.0982673	0.106547
tibia_iLT1	4	60.1	170	0.991399	2	766.172	174.96	4.17876	0.101997	0.102172	604.654	147.117	4.07055	0.111657	0.099118	764.721	173.838	4.20321	0.102443	0.102754	614.478	142.138	4.24373	0.0955256	0.102985
tibia_iLT1	4	60.1	170	0.991399	3	776.58	180.413	4.08216	0.09979	0.0996172	646.551	154.543	4.11856	0.114606	0.100945	773.934	178.357	4.12231	0.100643	0.100449	657.304	148.288	4.32984	0.0962642	0.105411
tibia_iLT1	5	66.33	178	1.03628	1	998.956	214.361	4.55097	0.110741	0.110631	465.618	140.436	3.1757	0.107095	0.078845	994.156	213.558	4.55746	0.110888	0.110808	481.463	128.987	3.53812	0.0696575	0.0865487
tibia_iLT1	5	66.33	178	1.03628	2	923.806	196.955	4.60281	0.111635	0.111977	437.508	137.491	3.12109	0.0996783	0.0773644	920.14	195.835	4.62012	0.112055	0.112211	454.231	129.191	3.43192	0.0714626	0.0841693
tibia_iLT1	5	66.33	178	1.03628	3	955.679	214.497	4.36276	0.106365	0.106409	438.789	138.339	3.10858	0.0992978	0.0771122	813.439	179.934	4.27808	0.104126	0.10624	387.183	98.5426	3.77682	0.0673894	0.0842378
tibia_iLT1	6	73.39	175	1.01561	1	1032.3	195.337	5.07058	0.121769	0.122089	333.21	106.399	3.01607	0.104901	0.0744216	1030.72	195.744	5.05735	0.121466	0.122033	334.554	90.7809	3.49252	0.0644572	0.086439
tibia_iLT1	6	73.39	175	1.01561	2	865.954	176.423	4.69705	0.113605	0.11317	591.425	140.861	4.12626	0.11159	0.100727	849.226	174.791	4.65379	0.112648	0.113421	624.096	137.728	4.40592	0.0978285	0.10522
tibia_iLT1	6	73.39	175	1.01561	3	1072.74	196.415	5.26904	0.126159	0.126834	299.086	98.4588	2.86328	0.103523	0.071082	1077.46	196.532	5.2935	0.126651	0.127191	298.221	81.5014	3.38772	0.0597866	0.08391
tibia_iLT1	7	60	167	0.965042	1	693.134	148.993	4.47891	0.108498	0.108814	487.494	117.924	4.06149	0.103896	0.0986329	695.31	149.204	4.48329	0.108603	0.10901	485.56	115.047	4.1273	0.0974953	0.100156
tibia_iLT1	7	60	167	0.965042	2	739.992	162.352	4.36243	0.106219	0.106131	493.287	124.74	3.86451	0.101762	0.095117	752.8	162.683	4.43103	0.107673	0.108036	508.527	122.287	4.05787	0.0945126	0.0995126
tibia_iLT1	7	60	167	0.965042	3	760.328	165.188	4.42844	0.10765	0.108118	464.334	124.345	3.68096	0.0995759	0.0906888	769.376	166.757	4.43701	0.107825	0.108324	474.572	120.954	3.86065	0.0883649	0.0949078
tibia_iLT1	8	61	181	1.07123	1	754.161	194.748	3.74504	0.0923025	0.107157	415.377	141.603	2.92876	0.0868933	0.0945325	753.906	194.413	3.75194	0.0924496	0.0918964	418.06	133.652	3.09733	0.0683397	0.0765864
tibia_iLT1	8	61	181	1.07123	2	586.443	173.106	3.21417	0.0797743	0.0800195	498.204	142.562	3.5197	0.0932537	0.0863542	592.313	174.043	3.2281	0.0801671	0.0801	505.615	139.357	3.64687	0.0852899	0.090014
tibia_iLT1	8	61	181	1.07123	3	738.699	185.546	3.75944	0.0923707	0.0921662	407.036	134.036	3.05016	0.0879718	0.0757831	746.427	187.391	3.76603	0.0924625	0.0924399	414.37	126.64	3.26626	0.0725132	0.0810519
tibia_iLT1	9	63	171	0.974407	1	676.434	163.594	3.91289	0.095854	0.0960856	441.294	134.861	3.29924	0.0934335	0.0817544	677.928	163.289	3.93477	0.0964415	0.0965972	443.963	128.091	3.48549	0.0787436	0.0863719
tibia_iLT1	9	63	171	0.974407	2	991.52	201.116	4.63321	0.112065	0.112269	572.853	150.802	3.77493	0.132127	0.0929089	988.735	200.51	4.63945	0.112343	0.112306	589.169	133.626	4.34528	0.0786803	0.105779
tibia_iLT1	9	63	171	0.974407	3	918.001	187.625	4.6608	0.112759	0.113032	394.672	129.733	3.01715	0.110713	0.0750169	913.66	187.506	4.64819	0.112512	0.112775	403.973	112.681	3.51558	0.0628625	0.0866229
tibia_iLT1	10	68	187	1.09975	1	753.984	194.65	3.65718	0.08997	0.0900125	636.029	171.19	3.70322	0.102808	0.0907622	756.822	193.016	3.69798	0.0908551	0.0907571	647.262	165.903	3.85726	0.0872463	0.0944737
tibia_iLT1	10	68	187	1.09975	2	743.227	190.219	3.61117	0.0888985	0.0889892	675.389	170.87	3.93308	0.110386	0.0957508	741.478	188.344	3.63888	0.0894301	0.089461	680.526	162.903	4.09503	0.0912618	0.0995448
tibia_iLT1	10	68	187	1.09975	3	780.512	193.3	3.69119	0.0908313	0.0908266	607.071	165.686	3.61681	0.106253	0.088728	774.579	190.806	3.71979	0.0914386	0.0916235	618.745	158.007	3.81284	0.0834164	0.0933311
tibia_eLT1	1	64.8	176	1.03838	1	797.187	188.671	4.0976	0.100356	0.100613	625.141	156.775	3.97089	0.103896	0.0973363	792.991	187.938	4.08468	0.0999857	0.100026	629.933	154.093	4.09896	0.0946985	0.100877
tibia_eLT1	1	64.8	176	1.03838	2	828.246	190.387	4.21576	0.103088	0.103212	649.308	153.744	4.16745	0.110993	0.101311	821.579	189.161	4.20814	0.102839	0.102731	651.008	149.359	4.3376	0.097529	0.105394
tibia_eLT1	1	64.8	176	1.03838	3	808.024	191.008	4.11825	0.100895	0.101363	576.648	152.981	3.72748	0.0999944	0.0922706	801.529	190.262	4.09862	0.10044	0.100861	581.984	149.265	3.89347	0.0894415	0.0953315
tibia_eLT1	2	65.46	178	1.04578	1	891.224	211.854	4.09389	0.100247	0.100018	575.894	151.85	3.78512	0.0955624	0.093291	885.123	210.75	4.08252	0.10004	0.0999302	578.186	150.862	3.83231	0.0922102	0.0943472
tibia_eLT1	2	65.46	178	1.04578	2	923.977	203.478	4.42772	0.107672	0.108064	577.738	152.031	3.80508	0.0951152	0.0939262	930.442	203.408	4.46018	0.108329	0.108916	584.594	152.464	3.86049	0.093623	0.0950301
tibia_eLT1	2	65.46	178	1.04578	3	934.912	205.214	4.42993	0.107608	0.108631	575.387	151.672	3.78983	0.0949045	0.0934505	935.464	204.123	4.45642	0.108229	0.108754	573.542	150.625	3.80758	0.0922167	0.0937388
tibia_eLT1	3	64.2	169	0.943098	1	856.552	177.272	4.67769	0.113459	0.11403	503.715	129.485	3.82828	0.0979854	0.0941635	850.316	174.662	4.71798	0.114254	0.11488	504.86	127.47	3.90552	0.0928793	0.0956621
tibia_eLT1	3	64.2	169	0.943098	2	824.985	176.412	4.51929	0.110008	0.109796	496.292	129.205	3.75707	0.0957378	0.0922474	822.849	175.764	4.52069	0.109977	0.110082	504.321	129.019	3.83659	0.0917572	0.0944161
tibia_eLT1	3	64.2	169	0.943098	3	684.612	159.634	4.16273	0.101912	0.101671	623.11	138.392	4.42931	0.117686	0.107464	671.438	157.699	4.13308	0.101184	0.100791	630.576	134.602	4.66339	0.103233	0.112724
tibia_eLT1	4	60.1	170	0.991399	1	719.376	177.06	3.85301	0.0946623	0.0939188	664.576	155.283	4.21512	0.110618	0.102506	717.728	177.209	3.8349	0.0942134	0.0938182	665.777	151.444	4.3631	0.0994334	0.106553
tibia_eLT1	4	60.1	170	0.991399	2	766.256	173.926	4.21122	0.102724	0.10261	608.65	145.409	4.10278	0.107327	0.0992185	765.339	174.323	4.19091	0.102269	0.102348	611.727	142.339	4.25136	0.0971912	0.102881
tibia_eLT1	4	60.1	170	0.991399	3	775.619	179.27	4.10914	0.100392	0.100127	653.719	153.315	4.16411	0.108666	0.101702	774.456	179.263	4.09888	0.100166	0.100185	653.794	149.799	4.29668	0.0985701	0.104991
tibia_eLT1	5	66.33	178	1.03628	1	1002.19	215.428	4.55037	0.110784	0.110513	474.698	134.21	3.37236	0.0849331	0.0836823	998.83	215.151	4.53989	0.110539	0.110555	474.979	133.843	3.38655	0.0827086	0.0843866
tibia_eLT1	5	66.33	178	1.03628	2	926.326	196.96	4.62028	0.112064	0.112408	444.348	132.333	3.27473	0.0825827	0.0810502	925.696	196.824	4.61885	0.111966	0.112333	445.942	131.959	3.3084	0.080971	0.0816867
tibia_eLT1	5	66.33	178	1.03628	3	953.996	214.845	4.35439	0.106284	0.106557	445.988	132.992	3.26739	0.082128	0.0810608	949.11	214.211	4.33878	0.10587	0.106206	447.742	132.873	3.28696	0.0808537	0.0816555
tibia_eLT1	6	73.39	175	1.01561	1	1030.47	195.724	5.05674	0.121482	0.122072	335.665	97.885	3.26648	0.0810728	0.0806448	1026.54	195.198	5.04852	0.121314	0.121769	333.805	96.9622	3.26489	0.0806298	0.0805235
tibia_eLT1	6	73.39	175	1.01561	2	857.736	175.981	4.67253	0.113074	0.113079	594.908	139.27	4.15345	0.106495	0.101971	858.809	175.597	4.6819	0.113298	0.113288	592.139	137.043	4.24067	0.0999823	0.104772
tibia_eLT1	6	73.39	175	1.01561	3	1082.32	197.318	5.29073	0.126537	0.127112	305.7	89.8324	3.1872	0.079189	0.079486	1070.29	196.23	5.26267	0.126015	0.126522	301.327	88.4134	3.16737	0.0783887	0.0785689
tibia_eLT1	7	60	167	0.965042	1	698.817	149.412	4.50465	0.109101	0.109177	483.851	118.423	3.98904	0.109355	0.0970814	697.203	149.279	4.49186	0.108711	0.109147	485.839	114.149	4.18812	0.0924541	0.10147
tibia_eLT1	7	60	167	0.965042	2	740.741	162.728	4.36152	0.106203	0.10635	492.62	124.355	3.84995	0.102528	0.0945263	744.73	162.074	4.39687	0.106971	0.106903	500.47	121.746	4.03147	0.0917852	0.0986756
tibia_eLT1	7	60	167	0.965042	3	764.425	166.201	4.43189	0.107699	0.108371	460.804	122.975	3.6692	0.0968535	0.0904108	758.92	165.501	4.41068	0.107283	0.107821	464.845	120.351	3.80916	0.0881323	0.0934971
tibia_eLT1	8	61	181	1.07123	1	751.965	194.451	3.73906	0.0921736	0.0917766	418.666	137.527	3.01508	0.0779636	0.0743834	757.697	195.722	3.74541	0.0923427	0.0920725	412.564	134.9	3.03282	0.0738121	0.074877
tibia_eLT1	8	61	181	1.07123	2	592.406	173.51	3.24607	0.0805886	0.0804539	501.335	144.853	3.45094	0.0995482	0.0853928	594.175	174.019	3.23318	0.0802549	0.0802159	505.298	138.642	3.6938	0.0806432	0.0912187
tibia_eLT1	8	61	181	1.07123	3	745.707	186.134	3.79436	0.0931167	0.0926759	412.948	132.471	3.10935	0.0850925	0.0772904	744.255	185.99	3.7794	0.0928098	0.0923256	414.332	128.973	3.23703	0.0747733	0.0805897
tibia_eLT1	9	63	171	0.974407	1	686.04	164.55	3.9733	0.0973243	0.0971906	436.244	132.316	3.2949	0.0911686	0.0820848	674.222	162.742	3.92475	0.0961511	0.0963118	441.839	129.146	3.4697	0.0786355	0.0862014
tibia_eLT1	9	63	171	0.974407	2	989.869	201.056	4.63311	0.11215	0.112408	583.109	141.3	4.07206	0.101209	0.0999384	986.875	200.401	4.63046	0.112093	0.112214	586.447	140.755	4.11597	0.09914	0.100871
tibia_eLT1	9	63	171	0.974407	3	914.867	186.634	4.67511	0.113116	0.113054	389.716	117.069	3.24305	0.0806728	0.0804477	914.842	187.249	4.65749	0.11269	0.112866	398.456	119.208	3.29201	0.0813575	0.0817119
tibia_eLT1	10	68	187	1.09975	1	748.836	193.792	3.651	0.0898536	0.0896961	639.503	169.784	3.69813	0.1009	0.090472	756.979	193.714	3.68463	0.0905172	0.0902824	643.046	165.233	3.89294	0.0871973	0.0946328
tibia_eLT1	10	68	187	1.09975	2	741.528	188.855	3.63941	0.0895259	0.089309	680.341	171.157	3.87459	0.111056	0.0944977	742.175	189.193	3.62141	0.0890718	0.0891633	676.962	162.578	4.13495	0.0884093	0.100437
tibia_eLT1	10	68	187	1.09975	3	776.724	191.884	3.71323	0.0912632	0.0912614	618.764	164.425	3.65565	0.100158	0.0897757	775.648	191.672	3.69662	0.0908794	0.0911116	617.941	158.949	3.82801	0.0861916	0.093563
femur_aMF1	1	64.8	176	1.03838	1	796.117	193.716	3.99399	0.0975982	0.11037	642.771	157.117	4.07573	0.0998526	0.10031	795.925	184.715	4.16826	0.1017	0.0922617	614.892	153.752	4.00521	0.0981796	0.0983928
femur_aMF1	1	64.8	176	1.03838	2	880.911	215.288	4.10328	0.100248	0.11183	473.886	133.924	3.36363	0.0834038	0.104626	825.834	186.207	4.29076	0.104543	0.096134	639.292	150.5	4.21167	0.102651	0.102369
femur_aMF1	1	64.8	176	1.03838	3	808.226	195.661	4.03775	0.0986252	0.112558	600.875	153.674	3.87752	0.095557	0.0951496	807.582	185.898	4.21012	0.102761	0.0924004	559.079	147.892	3.77268	0.0931428	0.0927621
femur_aMF1	2	65.46	178	1.04578	1	874.461	222.576	3.85991	0.0943977	0.131144	614.25	156.594	3.89246	0.0956024	0.0954789	907.218	203.931	4.30329	0.104497	0.0800057	553.68	147.667	3.75564	0.0925828	0.0927591
femur_aMF1	2	65.46	178	1.04578	2	908.355	213.156	4.17774	0.101415	0.134103	618.218	156.152	3.94201	0.0968304	0.0971134	932.312	194.465	4.6629	0.112026	0.0862127	544.782	146.583	3.73695	0.092075	0.0923306
femur_aMF1	2	65.46	178	1.04578	3	932.307	212.53	4.28579	0.10388	0.130574	599.517	153.122	3.87512	0.0952324	0.0956619	949.326	198.042	4.6529	0.111952	0.0906962	546.6	146.692	3.73896	0.0920419	0.0920843
femur_aMF1	3	64.2	169	0.943098	1	856.563	179.525	4.63186	0.111956	0.123778	525.257	130.892	3.94444	0.0970389	0.0966485	847.568	171.737	4.76759	0.115336	0.106307	490.048	127.001	3.81236	0.0939889	0.093778
femur_aMF1	3	64.2	169	0.943098	2	781.405	176.596	4.3211	0.105182	0.119935	500.544	129.005	3.80778	0.093842	0.0951785	823.947	173.988	4.56739	0.11104	0.101623	483.989	127.014	3.7457	0.0924515	0.0920262
femur_aMF1	3	64.2	169	0.943098	3	682.376	161.111	4.12792	0.100846	0.107315	635.604	137.732	4.57361	0.110557	0.11107	673.357	156.926	4.15794	0.101793	0.0960246	606.493	132.976	4.49375	0.108683	0.108697
femur_aMF1	4	60.1	170	0.991399	1	716.135	183.907	3.71842	0.09113	0.111964	692.603	155.856	4.38353	0.106565	0.106873	726.121	172.722	3.9701	0.0969425	0.081162	645.966	149.866	4.26852	0.103856	0.103843
femur_aMF1	4	60.1	170	0.991399	2	705.351	174.276	3.91957	0.0958236	0.114689	613.351	144.115	4.18409	0.101831	0.102851	775.499	170.94	4.31985	0.104879	0.0924707	590.882	141.352	4.11852	0.100322	0.100195
femur_aMF1	4	60.1	170	0.991399	3	773.213	185.428	3.97791	0.0969332	0.115612	675.277	153.294	4.30257	0.104658	0.105215	785.602	176.35	4.21033	0.102364	0.0883461	631.593	148.386	4.18377	0.101909	0.10231
femur_aMF1	5	66.33	178	1.03628	1	1003.11	223.354	4.42225	0.107314	0.131752	501.33	136.877	3.45731	0.0855684	0.085846	1008.33	209.352	4.69685	0.11351	0.0949233	451.611	129.906	3.3257	0.0825529	0.0823248
femur_aMF1	5	66.33	178	1.03628	2	918.122	205.076	4.40097	0.106547	0.133038	477.641	135.73	3.40504	0.0844524	0.0844328	820.791	180.892	4.14882	0.100312	0.0931831	478.633	137.599	3.41394	0.0844075	0.0793167
femur_aMF1	5	66.33	178	1.03628	3	947.347	223.718	4.18347	0.101866	0.13012	480.748	137.959	3.37631	0.0837732	0.0836471	959.17	207.947	4.49754	0.108959	0.0886195	428.808	129.662	3.24439	0.0806785	0.0805869
femur_aMF1	6	73.39	175	1.01561	1	1032.25	200.239	4.95481	0.118841	0.131668	347.511	99.634	3.32888	0.0823406	0.08229	1033.58	190.109	5.30501	0.125501	0.113495	349.41	117.173	2.92939	0.0731882	0.0809209
femur_aMF1	6	73.39	175	1.01561	2	859.181	179.356	4.58915	0.110879	0.119593	604.589	138.319	4.26552	0.103393	0.104054	853.526	172.793	4.72747	0.11413	0.107144	586.609	136.522	4.19277	0.101756	0.102476
femur_aMF1	6	73.39	175	1.01561	3	1078	200.953	5.17861	0.123623	0.137471	308.733	89.4454	3.22162	0.0798686	0.0798521	1086.38	195.76	5.30522	0.126434	0.117695	279.015	89.7437	2.95	0.0736009	0.077423
femur_aMF1	7	60	167	0.965042	1	697.603	150.018	4.479	0.108472	0.110391	485.169	116.439	4.08458	0.0998436	0.0993051	701.031	149.062	4.51729	0.109349	0.108497	483.188	115.847	4.08393	0.0997968	0.0991898
femur_aMF1	7	60	167	0.965042	2	744.933	163.332	4.37124	0.106281	0.108567	501.993	123.715	3.96159	0.0969521	0.097257	754.588	162.576	4.4382	0.107917	0.10603	502.777	123.663	3.97674	0.0972202	0.0977238
femur_aMF1	7	60	167	0.965042	3	767.87	166.948	4.43953	0.107762	0.105319	472.994	122.461	3.80254	0.0934152	0.0958363	756.88	164.46	4.42275	0.107604	0.105156	457.875	120.481	3.7315	0.0917463	0.092126
femur_aMF1	8	61	181	1.07123	1	758.824	199.966	3.68581	0.0906883	0.100303	426.838	137.887	3.05775	0.0764404	0.0756813	759.173	191.485	3.82365	0.0940807	0.0858305	408.453	134.988	3.01462	0.0754169	0.0744354
femur_aMF1	8	61	181	1.07123	2	595.934	176.63	3.20794	0.0795671	0.0845385	511.258	142.578	3.61089	0.0890552	0.0890625	594.226	171.691	3.27906	0.0813064	0.0771941	500.172	140.08	3.58337	0.0884639	0.0885699
femur_aMF1	8	61	181	1.07123	3	742.633	190.465	3.6989	0.0907427	0.0985235	414.072	130.047	3.18813	0.0792185	0.0792742	736.147	182.69	3.80212	0.093208	0.0869817	398.55	127.172	3.1218	0.0776004	0.0775907
femur_aMF1	9	63	171	0.974407	1	680.831	165.683	3.89308	0.0952578	0.100995	445.095	131.494	3.40708	0.084418	0.0846859	682.518	162.015	3.99395	0.0977079	0.0931783	430.19	129.088	3.34917	0.0830647	0.0832994
femur_aMF1	9	63	171	0.974407	2	972.066	204.833	4.48361	0.108239	0.124555	593.163	141.281	4.12074	0.100613	0.100831	992.967	196.915	4.73635	0.114301	0.10205	576.992	140.479	4.07219	0.0995845	0.0999642
femur_aMF1	9	63	171	0.974407	3	927.899	193.779	4.56847	0.109898	0.134448	382.769	114.333	3.22934	0.0801126	0.080181	922.789	181.531	4.85237	0.116601	0.0979203	393.799	118.361	3.25735	0.080727	0.0806095
femur_aMF1	10	68	187	1.09975	1	756.052	201.304	3.55912	0.0874223	0.104022	662.724	170.21	3.855	0.0944423	0.0943938	768.352	189.772	3.81121	0.093245	0.079965	623.474	164.539	3.74824	0.0919191	0.0918097
femur_aMF1	10	68	187	1.09975	2	738.471	193.655	3.5446	0.0869403	0.099168	694.473	168.354	4.05815	0.0991413	0.0988203	750.434	185.916	3.72062	0.0911614	0.081312	662.428	164.097	3.97453	0.0971471	0.0970455
femur_aMF1	10	68	187	1.09975	3	773.117	198.32	3.59573	0.0882689	0.105007	635.102	163.465	3.7853	0.0930198	0.0927289	787.331	188.912	3.80326	0.0930832	0.0804787	593.193	157.725	3.68454	0.0906875	0.0904309
femur_c1MF1	1	64.8	176	1.03838	1	750.984	209.491	3.49396	0.0850207	0.160386	645.967	157.859	4.10052	0.100398	0.100968	839.296	176.343	4.59957	0.111083	0.0629235	604.832	152.527	3.95682	0.0970321	0.0976506
femur_c1MF1	1	64.8	176	1.03838	2	637.246	181.842	3.24416	0.0790014	0.158416	608.24	142.107	4.16665	0.101237	0.106055	863.295	178.029	4.68751	0.113296	0.0698864	626.917	149.245	4.14514	0.101057	0.101012
femur_c1MF1	1	64.8	176	1.03838	3	762.008	209.916	3.56695	0.0868962	0.161892	602.852	152.404	3.94847	0.0972032	0.0965863	862.085	179.117	4.67891	0.113045	0.0647141	556.664	148.796	3.71752	0.0918505	0.0915155
femur_c1MF1	2	65.46	178	1.04578	1	845.804	231.068	3.57354	0.0871955	0.148594	599.425	155.529	3.85205	0.0947281	0.0951801	1052.49	185.605	5.41958	0.127682	0.0677015	447.253	136.73	3.20654	0.0798502	0.092701
femur_c1MF1	2	65.46	178	1.04578	2	882.096	220.881	3.9545	0.0955969	0.163594	600.14	156.144	3.85571	0.0948843	0.095004	954.202	190.629	4.88646	0.117384	0.0732379	557.063	147.845	3.76016	0.0925616	0.0930169
femur_c1MF1	2	65.46	178	1.04578	3	969.829	230.225	4.11232	0.0987049	0.172918	625.705	158.96	3.94057	0.0968361	0.0970518	976.644	191.191	4.97273	0.119018	0.0717222	556.46	147.421	3.76869	0.0927354	0.092724
femur_c1MF1	3	64.2	169	0.943098	1	822.594	201.427	3.95771	0.0953692	0.195477	534.171	131.961	3.98566	0.0979869	0.097965	904.332	159.237	5.49181	0.129811	0.061424	471.087	124.171	3.72852	0.0920214	0.0919244
femur_c1MF1	3	64.2	169	0.943098	2	774.048	200.868	3.73608	0.090659	0.190725	525.05	132.087	3.89059	0.0957591	0.0960779	886.361	160.241	5.32962	0.126346	0.0578688	471.214	125.581	3.67928	0.0909125	0.0905924
femur_c1MF1	3	64.2	169	0.943098	3	649.134	178.931	3.53346	0.0859118	0.172151	632.623	136.492	4.58367	0.110766	0.111384	725.675	146.708	4.78345	0.114751	0.0597013	599.247	132.902	4.44594	0.107617	0.107523
femur_c1MF1	4	60.1	170	0.991399	1	687.251	195.686	3.34805	0.0819254	0.143446	680.559	155.282	4.33913	0.105589	0.105766	750.808	164.766	4.3215	0.104638	0.0630214	648.523	150.875	4.24804	0.103402	0.10381
femur_c1MF1	4	60.1	170	0.991399	2	545.268	177.281	2.85705	0.0705907	0.161111	665.651	152.969	4.30459	0.104705	0.102535	801.506	162.091	4.72102	0.113402	0.065671	589.684	140.829	4.11099	0.10017	0.0997717
femur_c1MF1	4	60.1	170	0.991399	3	567.401	173.968	3.05522	0.0749057	0.154918	609.153	143.714	4.17381	0.101575	0.104507	811.78	165.894	4.64472	0.111675	0.0649115	633.982	148.383	4.18704	0.101995	0.102517
femur_c1MF1	5	66.33	178	1.03628	1	951.185	241.972	3.87286	0.0937132	0.182852	486.209	136.113	3.41791	0.0846823	0.0847416	1060	197.486	5.26559	0.125376	0.0642232	448.308	128.423	3.30519	0.0820145	0.0815115
femur_c1MF1	5	66.33	178	1.03628	2	587.665	188.653	2.9408	0.0722977	0.178007	632.504	155.754	4.06165	0.0994847	0.0828271	959.178	182.297	5.15954	0.123149	0.0707898	427.252	128.201	3.24978	0.0806903	0.0804743
femur_c1MF1	5	66.33	178	1.03628	3	638.125	190.335	3.18409	0.0779668	0.174464	656.53	152.217	4.27494	0.104106	0.0823516	998.89	197.087	4.99203	0.119364	0.0626084	426.593	128.724	3.22412	0.0801609	0.0798515
femur_c1MF1	6	73.39	175	1.01561	1	992.465	226.918	4.24407	0.10135	0.215789	354.309	99.847	3.44953	0.085258	0.084883	1086.18	175.619	5.93406	0.138509	0.0622726	318.581	94.5293	3.1529	0.0781574	0.0781256
femur_c1MF1	6	73.39	175	1.01561	2	835.778	201.233	4.01469	0.0964276	0.185325	605.916	139.183	4.27698	0.103686	0.104063	890.841	163.847	5.19186	0.123379	0.0704022	586.387	135.027	4.22123	0.102396	0.102302
femur_c1MF1	6	73.39	175	1.01561	3	1030.23	228.127	4.39611	0.104691	0.221431	314.251	90.1321	3.30197	0.0818063	0.0816158	1125.28	174.868	6.19468	0.144023	0.0664756	288.825	85.9153	3.07448	0.0762301	0.0763503
femur_c1MF1	7	60	167	0.965042	1	685.858	171.754	3.88021	0.0935793	0.186308	501.383	119.509	4.14468	0.101224	0.1007	722.301	135.835	5.12349	0.121867	0.0656528	473.118	114.022	4.03862	0.098675	0.0981624
femur_c1MF1	7	60	167	0.965042	2	725.517	187.128	3.74757	0.0909478	0.183814	507.688	123.306	4.03448	0.0986804	0.0988275	782.995	147.705	5.05887	0.120405	0.0609321	476.494	119.344	3.88408	0.095162	0.0952053
femur_c1MF1	7	60	167	0.965042	3	735.273	188.463	3.78209	0.0916623	0.183527	480.982	123.268	3.8534	0.0946721	0.0949647	809.049	149.287	5.22214	0.123729	0.0618217	435.265	115.752	3.66594	0.0902273	0.0901455
femur_c1MF1	8	61	181	1.07123	1	713.323	221.353	3.13782	0.0770174	0.161779	437.265	140.452	3.07764	0.0769124	0.0767638	798.775	177.657	4.35372	0.105274	0.0504966	392.321	132.983	2.93373	0.0735393	0.0731105
femur_c1MF1	8	61	181	1.07123	2	571.462	202.786	2.69903	0.0668462	0.140263	510.919	141.555	3.63338	0.0895429	0.0892643	613.007	155.754	3.7301	0.0909578	0.0465628	495.382	139.781	3.55839	0.0877976	0.0876712
femur_c1MF1	8	61	181	1.07123	3	720.799	218.048	3.15977	0.077348	0.162135	424.958	132.017	3.23524	0.0803687	0.0798708	771.021	168.393	4.33093	0.104042	0.0514389	402.172	128.048	3.13429	0.0779029	0.0780522
femur_c1MF1	9	63	171	0.974407	1	647.898	190.792	3.23764	0.079158	0.177637	465.264	133.744	3.49889	0.0866128	0.0871023	705.181	146.806	4.54765	0.108952	0.0497468	411.199	126.115	3.27075	0.0811901	0.0811858
femur_c1MF1	9	63	171	0.974407	2	975.009	234.061	3.92784	0.0950899	0.190491	592.877	139.702	4.21793	0.103031	0.103491	1018.14	179.987	5.3157	0.125252	0.0629215	551.568	138.556	3.94307	0.0965697	0.097128
femur_c1MF1	9	63	171	0.974407	3	908.985	216.578	4.02275	0.0971771	0.188399	417.777	119.807	3.43766	0.0850543	0.0847905	933.853	168.876	5.27978	0.124824	0.065688	389.254	119.408	3.22597	0.0800637	0.0803173
femur_c1MF1	10	68	187	1.09975	1	732.018	214.119	3.25582	0.0796696	0.139316	658.948	171.457	3.8228	0.0936854	0.0937859	768.795	180.384	4.03923	0.0981911	0.0600377	618.532	163.613	3.71325	0.0910658	0.0914101
femur_c1MF1	10	68	187	1.09975	2	713.984	209.672	3.18078	0.0777874	0.133923	688.801	168.573	4.02883	0.0984472	0.0984285	774.301	175.792	4.06796	0.0988227	0.0595137	662.143	163.869	3.97472	0.0971192	0.0967337
femur_c1MF1	10	68	187	1.09975	3	741.459	209.177	3.27966	0.0802225	0.138237	630.293	163.24	3.79309	0.0932372	0.0927314	821.686	180.737	4.15962	0.100941	0.0609612	591.24	157.528	3.65262	0.0899257	0.0897435
femur_c2MF1	1	64.8	176	1.03838	1	798.86	198.105	3.9051	0.095541	0.120105	636.253	156.652	4.05037	0.099189	0.0996074	788.326	181.657	4.23833	0.103005	0.0865401	628.658	155.513	4.0439	0.0990887	0.0993942
femur_c2MF1	1	64.8	176	1.03838	2	825.595	205.878	3.87851	0.0950032	0.143242	662.522	152.802	4.2918	0.104513	0.10439	826.429	179.204	4.56037	0.109932	0.0791451	648.12	151.91	4.2252	0.102985	0.103169
femur_c2MF1	1	64.8	176	1.03838	3	807.459	201.429	3.88552	0.0951803	0.126714	592.455	152.21	3.87498	0.0954723	0.0950101	804.994	183.126	4.34093	0.105415	0.0847602	575.344	150.648	3.79397	0.093709	0.0928762
femur_c2MF1	2	65.46	178	1.04578	1	899.718	218.841	3.97883	0.0972746	0.113902	589.689	152.889	3.85763	0.0948697	0.0948961	887.945	206.168	4.22236	0.102708	0.0901259	572.751	150.98	3.79556	0.0934671	0.0934077
femur_c2MF1	2	65.46	178	1.04578	2	922.093	212.091	4.23953	0.102977	0.125111	588.935	153.102	3.85089	0.0947201	0.0949514	919.439	196.996	4.57463	0.110377	0.0959686	572.117	150.555	3.81061	0.093782	0.0935886
femur_c2MF1	2	65.46	178	1.04578	3	936.423	214.799	4.23293	0.102673	0.128615	582.743	152.333	3.80989	0.0936397	0.0941244	932.204	196.719	4.63677	0.11153	0.0943059	569.35	150.378	3.79076	0.0933724	0.0930137
femur_c2MF1	3	64.2	169	0.943098	1	901.263	179.632	4.89702	0.117502	0.130541	325.802	90.295	3.5211	0.0869355	0.0960011	940.29	175.677	5.17107	0.12346	0.107438	520.436	130.476	3.95032	0.0972401	0.0966208
femur_c2MF1	3	64.2	169	0.943098	2	823.861	181.17	4.4008	0.106882	0.121739	506.029	129.984	3.81717	0.0940604	0.0943407	846.553	174.084	4.71152	0.11408	0.10325	498.841	128.671	3.79861	0.0936317	0.0930574
femur_c2MF1	3	64.2	169	0.943098	3	813.914	170.528	4.70425	0.113366	0.116756	822.001	148.288	5.46966	0.130174	0.111325	685.829	154.373	4.32736	0.105164	0.0916893	619.416	135.23	4.53291	0.1096	0.109301
femur_c2MF1	4	60.1	170	0.991399	1	719.336	180.013	3.78251	0.0927892	0.100936	668.842	153.408	4.30583	0.104764	0.104998	717.03	174.197	3.9083	0.0957274	0.088604	662.329	152.647	4.29225	0.104414	0.104596
femur_c2MF1	4	60.1	170	0.991399	2	769.21	181.821	4.03122	0.0981484	0.119806	618.575	145.128	4.19302	0.102019	0.101948	765.591	168.366	4.37222	0.105653	0.0899113	604.127	143.157	4.16036	0.101334	0.100843
femur_c2MF1	4	60.1	170	0.991399	3	778.986	185.147	3.98625	0.0973083	0.111721	656.791	151.728	4.23831	0.103182	0.103856	775.507	175.181	4.21987	0.102529	0.0912234	647.512	150.476	4.22243	0.102823	0.103149
femur_c2MF1	5	66.33	178	1.03628	1	1001.38	223.409	4.37011	0.106192	0.129131	485.119	135.378	3.42595	0.0847971	0.0849273	1000.2	208.582	4.72901	0.114177	0.098146	467.495	132.752	3.35146	0.0830931	0.0831987
femur_c2MF1	5	66.33	178	1.03628	2	928.27	204.28	4.47279	0.108304	0.126876	452.215	133.154	3.31149	0.0821182	0.0821034	925.739	190.817	4.77683	0.115088	0.1019	438.516	130.827	3.27518	0.0814303	0.0806703
femur_c2MF1	5	66.33	178	1.03628	3	953.033	220.811	4.20947	0.102549	0.119717	454.53	134.092	3.3077	0.08211	0.0821585	952.701	209.161	4.49733	0.108903	0.0956256	440.158	131.392	3.26383	0.0811327	0.0806301
femur_c2MF1	6	73.39	175	1.01561	1	1029.24	205.253	4.83091	0.115806	0.14551	348.286	99.0918	3.30649	0.0817877	0.081783	1039	188.067	5.32731	0.126579	0.10569	326.502	96.2954	3.24372	0.0803931	0.0801045
femur_c2MF1	6	73.39	175	1.01561	2	858.11	185.757	4.45029	0.107523	0.136432	607.126	138.82	4.25565	0.103114	0.104209	859.631	169.076	4.88365	0.117128	0.0974926	589.392	136.628	4.22009	0.102362	0.10294
femur_c2MF1	6	73.39	175	1.01561	3	1074.17	208.869	4.99037	0.119192	0.156944	317.36	90.092	3.23775	0.0801165	0.0799827	1070.68	186.298	5.5721	0.131671	0.10536	289.249	86.6922	3.12196	0.0775658	0.0774703
femur_c2MF1	7	60	167	0.965042	1	700.38	164.452	4.11089	0.0995642	0.151696	499.156	118.039	4.13528	0.100858	0.100379	701.925	140.716	4.8597	0.115648	0.081288	482.741	116.009	4.0897	0.099916	0.0995944
femur_c2MF1	7	60	167	0.965042	2	747.261	175.865	4.06372	0.0987407	0.143612	516.416	124.696	4.04366	0.0987437	0.0996178	735.85	153.603	4.65399	0.111615	0.0808411	481.578	121.49	3.8499	0.0943347	0.0945858
femur_c2MF1	7	60	167	0.965042	3	764.105	179.794	4.09346	0.0993698	0.144478	484.271	123.515	3.84998	0.0945003	0.0945576	763.022	158.172	4.70846	0.112968	0.0819793	461.289	121.748	3.73423	0.0918562	0.0918921
femur_c2MF1	8	61	181	1.07123	1	751.635	200.866	3.61511	0.0890217	0.103506	422.481	136.834	3.06848	0.0767229	0.0754377	756.537	189.997	3.87415	0.0950677	0.0835409	415.566	136.47	3.01811	0.0755864	0.0749701
femur_c2MF1	8	61	181	1.07123	2	594.747	178.792	3.14298	0.077912	0.0879906	507.115	141.148	3.60646	0.0888595	0.0886454	590.607	169.861	3.31444	0.0819922	0.0741051	498.987	140.028	3.58563	0.0883862	0.0885105
femur_c2MF1	8	61	181	1.07123	3	748.504	193.508	3.6411	0.0892358	0.106455	423.161	131.605	3.21401	0.079777	0.0796057	744.301	180.709	3.92214	0.0954891	0.0817414	407.372	129.824	3.14884	0.0782486	0.0784674
femur_c2MF1	9	63	171	0.974407	1	679.238	164.698	3.90822	0.0956339	0.0989184	440.706	130.571	3.39776	0.0842085	0.0844951	680.818	162.732	3.97352	0.0973128	0.0946644	435.701	130.039	3.3731	0.0835791	0.0838652
femur_c2MF1	9	63	171	0.974407	2	986.816	204.147	4.55261	0.109953	0.119682	593.591	141.936	4.1187	0.100541	0.101022	993.571	198.399	4.7132	0.113826	0.106466	569.514	139.227	4.05897	0.0993213	0.0995626
femur_c2MF1	9	63	171	0.974407	3	914.757	189.824	4.59774	0.111141	0.11831	401.612	119.625	3.29473	0.0816634	0.0816311	913.527	184.919	4.71593	0.11397	0.107983	392.759	118.469	3.26907	0.0810455	0.0810031
femur_c2MF1	10	68	187	1.09975	1	761.586	201.703	3.55005	0.0871139	0.105895	648.28	168.498	3.80686	0.0932721	0.0932448	759.683	189.171	3.82734	0.0934845	0.0797217	635.962	166.522	3.78627	0.092901	0.092735
femur_c2MF1	10	68	187	1.09975	2	743.488	197.461	3.45592	0.0849976	0.107297	684.873	166.611	4.04017	0.098597	0.0981851	743.208	183.235	3.7991	0.0926836	0.0769018	674.546	165.878	4.00717	0.0979592	0.0975555
femur_c2MF1	10	68	187	1.09975	3	776.878	199.876	3.55186	0.087189	0.10805	624.1	162.222	3.76294	0.0925764	0.0924759	774.956	186.134	3.84512	0.0939731	0.0797673	612.416	160.872	3.71517	0.0915118	0.0914042
femur_pMF1	1	64.8	176	1.03838	1	892.582	210.37	4.13959	0.101309	0.100062	744.896	167.403	4.42861	0.107425	0.0994496	796.207	188.888	4.08183	0.0999614	0.100062	629.81	155.65	4.04737	0.0991887	0.0994496
femur_pMF1	1	64.8	176	1.03838	2	827.311	190.538	4.20712	0.102853	0.103487	652.327	152.182	4.24822	0.103441	0.103539	828.598	190.08	4.22938	0.103436	0.102354	650.589	152.065	4.23803	0.103284	0.103132
femur_pMF1	1	64.8	176	1.03838	3	807.732	190.908	4.11459	0.100817	0.100805	584.16	151.427	3.84205	0.0947387	0.0941758	805.689	190.188	4.12242	0.100974	0.101052	576.513	150.342	3.81184	0.0940404	0.0936209
femur_pMF1	2	65.46	178	1.04578	1	885.637	210.75	4.08397	0.100082	0.099793	577.047	151.417	3.80716	0.0936999	0.0937326	885.637	210.75	4.08397	0.100082	0.099793	577.047	151.417	3.80716	0.0936999	0.0937326
femur_pMF1	2	65.46	178	1.04578	2	918.569	202.818	4.41412	0.107341	0.10778	578.693	151.64	3.82509	0.0941495	0.0942131	918.569	202.818	4.41412	0.107341	0.10778	578.693	151.64	3.82509	0.0941495	0.0942131
femur_pMF1	2	65.46	178	1.04578	3	936.986	205.161	4.43731	0.107758	0.108485	575.236	151.068	3.81053	0.0937373	0.0937578	936.986	205.161	4.43731	0.107758	0.108485	575.236	151.068	3.81053	0.0937373	0.0937578
femur_pMF1	3	64.2	169	0.943098	1	852.524	175.963	4.6895	0.113656	0.114481	505.271	128.81	3.86494	0.0951954	0.0949883	852.524	175.963	4.6895	0.113656	0.114481	505.271	128.81	3.86494	0.0951954	0.0949883
femur_pMF1	3	64.2	169	0.943098	2	823.785	176.131	4.51997	0.109995	0.109863	498.024	128.819	3.78528	0.0933545	0.0932259	823.785	176.131	4.51997	0.109995	0.109863	498.024	128.819	3.78528	0.0933545	0.0932259
femur_pMF1	3	64.2	169	0.943098	3	679.312	157.681	4.1843	0.102381	0.102085	617.416	134.749	4.51985	0.109358	0.109477	679.312	157.681	4.1843	0.102381	0.102085	617.416	134.749	4.51985	0.109358	0.109477
femur_pMF1	4	60.1	170	0.991399	1	719.008	177.308	3.84141	0.0944141	0.0936822	665.651	152.969	4.30459	0.104705	0.104859	719.008	177.308	3.84141	0.0944141	0.0936822	665.651	152.969	4.30459	0.104705	0.104859
femur_pMF1	4	60.1	170	0.991399	2	765.862	173.982	4.20351	0.102516	0.102558	609.153	143.714	4.17381	0.101575	0.101285	765.862	173.982	4.20351	0.102516	0.102558	609.153	143.714	4.17381	0.101575	0.101285
femur_pMF1	4	60.1	170	0.991399	3	775.95	179.614	4.10206	0.100233	0.100226	652.185	151.041	4.23092	0.10297	0.103462	900.451	187.518	4.65013	0.112736	0.100226	647.746	149.201	4.33541	0.105692	0.103462
femur_pMF1	5	66.33	178	1.03628	1	998.412	214.811	4.54889	0.110703	0.110643	474.821	133.723	3.37688	0.0837047	0.0838165	998.412	214.811	4.54889	0.110703	0.110643	474.821	133.723	3.37688	0.0837047	0.0838165
femur_pMF1	5	66.33	178	1.03628	2	926.267	196.876	4.62348	0.112133	0.112341	445.347	132.125	3.29255	0.0817834	0.0813303	926.267	196.876	4.62348	0.112133	0.112341	445.347	132.125	3.29255	0.0817834	0.0813303
femur_pMF1	5	66.33	178	1.03628	3	952.387	214.436	4.35452	0.106218	0.106586	448.123	132.874	3.28782	0.0816345	0.0814072	952.387	214.436	4.35452	0.106218	0.106586	448.123	132.874	3.28782	0.0816345	0.0814072
femur_pMF1	6	73.39	175	1.01561	1	1031.52	195.865	5.05519	0.121487	0.121933	336.772	97.8613	3.28391	0.0813074	0.0811634	1031.52	195.865	5.05519	0.121487	0.121933	336.772	97.8613	3.28391	0.0813074	0.0811634
femur_pMF1	6	73.39	175	1.01561	2	857.207	175.719	4.67223	0.113111	0.113061	595.554	137.564	4.22946	0.102614	0.103382	857.207	175.719	4.67223	0.113111	0.113061	595.554	137.564	4.22946	0.102614	0.103382
femur_pMF1	6	73.39	175	1.01561	3	1075.56	195.962	5.29897	0.126711	0.12725	298.445	87.7471	3.14497	0.0780531	0.0780504	820.798	191.912	4.17692	0.102226	0.126542	563.674	182.899	3.04467	0.0757639	0.0787782
femur_pMF1	7	60	167	0.965042	1	698.998	149.966	4.48245	0.108564	0.109224	486.424	116.481	4.09328	0.100074	0.0995204	698.847	149.589	4.49323	0.108782	0.109258	484.276	116.01	4.08886	0.099984	0.0993424
femur_pMF1	7	60	167	0.965042	2	741.534	163.018	4.35629	0.106028	0.106218	495.859	123.113	3.9245	0.0960887	0.0967634	740.623	162.292	4.36947	0.106315	0.106172	495.171	122.981	3.92641	0.0961517	0.0965893
femur_pMF1	7	60	167	0.965042	3	761.596	165.678	4.42154	0.10752	0.107915	467.793	122.414	3.76037	0.0924542	0.0927069	765.993	165.424	4.45407	0.108228	0.108632	474.798	122.88	3.80491	0.0935011	0.0936821
femur_pMF1	8	61	181	1.07123	1	754.013	195.458	3.72892	0.0919032	0.0918085	414.947	135.787	3.03176	0.0758301	0.0747318	754.065	195.336	3.73427	0.0920411	0.0916291	414.906	135.787	3.03125	0.0758182	0.074718
femur_pMF1	8	61	181	1.07123	2	594.537	174.317	3.23139	0.0802138	0.0805707	503.95	141.269	3.58868	0.0885092	0.0885438	594.655	174.093	3.23945	0.080423	0.0799598	503.797	141.259	3.58747	0.0884806	0.0885166
femur_pMF1	8	61	181	1.07123	3	742.007	185.423	3.78295	0.0928833	0.0926126	412.85	130.132	3.17568	0.0789394	0.0790429	742.035	185.374	3.78604	0.0929613	0.0924506	412.838	130.132	3.17553	0.0789354	0.0790396
femur_pMF1	9	63	171	0.974407	1	681.201	163.902	3.94071	0.0965699	0.0964973	437.773	130.271	3.38323	0.0838127	0.0841955	681.201	163.902	3.94071	0.0965699	0.0964973	437.773	130.271	3.38323	0.0838127	0.0841955
femur_pMF1	9	63	171	0.974407	2	983.618	200.338	4.62303	0.111958	0.112086	591.792	141.727	4.10939	0.100379	0.10076	983.614	200.338	4.62282	0.111954	0.112081	591.776	141.727	4.10921	0.100376	0.100755
femur_pMF1	9	63	171	0.974407	3	914.967	187.331	4.65777	0.112739	0.112772	399.152	119.608	3.28858	0.0815396	0.0816312	914.966	187.331	4.65771	0.112737	0.112771	399.148	119.608	3.28852	0.0815381	0.0816298
femur_pMF1	10	68	187	1.09975	1	758.341	193.871	3.68925	0.0906911	0.0905124	644.564	167.99	3.80623	0.0932999	0.0931207	758.341	193.871	3.68925	0.0906911	0.0905124	644.565	167.99	3.80624	0.0933	0.0931209
femur_pMF1	10	68	187	1.09975	2	741.623	189.108	3.62542	0.0892102	0.0893274	678.698	166.037	4.02633	0.0984078	0.0978346	741.623	189.108	3.62542	0.0892102	0.0893274	678.698	166.037	4.02632	0.0984075	0.0978346
femur_pMF1	10	68	187	1.09975	3	776.36	192.218	3.69821	0.0909477	0.0912881	616.503	161.23	3.73594	0.0919628	0.0916755	776.36	192.218	3.69821	0.0909477	0.0912881	616.503	161.23	3.73594	0.0919628	0.0916755
femur_aLF1	1	64.8	176	1.03838	1	799.553	189.18	4.08977	0.100137	0.100268	625.955	155.399	4.02784	0.0987045	0.0997978	789.241	187.512	4.07998	0.099914	0.100145	627.323	154.954	4.03759	0.0989776	0.098587
femur_aLF1	1	64.8	176	1.03838	2	807.179	192.007	4.08472	0.100159	0.102705	521.32	144.273	3.55628	0.0881721	0.103738	1585.4	232.383	5.80978	0.134685	0.135765	1601.12	204.912	6.52555	0.149614	0.142652
femur_aLF1	1	64.8	176	1.03838	3	812.316	191.792	4.1179	0.100881	0.100818	585.001	152.032	3.83293	0.0945253	0.0947323	807.89	190.638	4.12413	0.101	0.100874	577.308	150.454	3.81397	0.0941434	0.0930128
femur_aLF1	2	65.46	178	1.04578	1	893.597	212.227	4.09651	0.100368	0.0999752	574.772	151.891	3.78184	0.0930659	0.0951069	887.424	210.644	4.09974	0.10042	0.100144	579.228	151.33	3.82432	0.0940723	0.0925159
femur_aLF1	2	65.46	178	1.04578	2	923.316	203.823	4.41332	0.107303	0.10774	581.066	154.141	3.79276	0.0933354	0.0985314	907.748	200.253	4.42835	0.107645	0.108029	588.072	151.893	3.87074	0.0950659	0.0913029
femur_aLF1	2	65.46	178	1.04578	3	941.766	205.973	4.44047	0.107845	0.108234	571.374	151.637	3.77579	0.0928911	0.0964628	928.958	202.967	4.45466	0.108173	0.108583	577.703	150.393	3.8331	0.094204	0.0914624
femur_aLF1	3	64.2	169	0.943098	1	855.1	176.658	4.68497	0.113568	0.114516	503.803	128.754	3.85537	0.0949925	0.0952111	854.42	175.427	4.71412	0.11417	0.114797	508.313	129.143	3.87724	0.0954708	0.0949364
femur_aLF1	3	64.2	169	0.943098	2	829.483	176.61	4.53539	0.110315	0.110283	499.4	129.005	3.80121	0.0937017	0.0938592	820.487	176.61	4.49121	0.109456	0.109161	502.842	128.924	3.81899	0.094113	0.0933394
femur_aLF1	3	64.2	169	0.943098	3	711.128	161.111	4.26955	0.104294	0.101937	635.554	137.732	4.57333	0.110549	0.110223	679.337	158.418	4.16269	0.101892	0.101408	621.01	135.124	4.53849	0.109781	0.109785
femur_aLF1	4	60.1	170	0.991399	1	718.463	176.869	3.84813	0.094523	0.0938677	666.557	153.676	4.29086	0.104367	0.106399	714.378	176.444	3.84347	0.0944469	0.0936805	668.298	152.679	4.3246	0.105164	0.103812
femur_aLF1	4	60.1	170	0.991399	2	767.331	174.295	4.20507	0.102615	0.102698	609.737	144.115	4.16478	0.101359	0.10211	763.54	173.813	4.19723	0.102397	0.102541	609.843	143.667	4.17734	0.101722	0.100652
femur_aLF1	4	60.1	170	0.991399	3	745.642	174.089	4.15434	0.101474	0.100215	425.512	122.741	3.40895	0.0843447	0.104897	774.901	179.38	4.10298	0.10025	0.100243	650.802	150.476	4.2351	0.103028	0.102162
femur_aLF1	5	66.33	178	1.03628	1	1006.04	216.012	4.55257	0.110751	0.110614	473.166	134.124	3.36857	0.0834585	0.0855779	994.082	213.823	4.55075	0.110712	0.110565	476.772	133.828	3.39156	0.084	0.082378
femur_aLF1	5	66.33	178	1.03628	2	930.389	197.951	4.60886	0.111747	0.112289	442.23	132.48	3.27184	0.0812319	0.0832899	919.515	195.422	4.63339	0.112369	0.112287	451.803	132.677	3.32028	0.0823524	0.0797639
femur_aLF1	5	66.33	178	1.03628	3	957.072	215.777	4.34277	0.105962	0.106379	445.811	133.118	3.26973	0.0811954	0.0831465	945.916	213.806	4.3358	0.105791	0.105961	449.64	132.786	3.30354	0.0820013	0.0803628
femur_aLF1	6	73.39	175	1.01561	1	1033.41	195.511	5.07586	0.121895	0.122431	332.004	96.7121	3.24771	0.0805006	0.0802342	1034	195.511	5.07848	0.12196	0.122504	332.266	96.7833	3.24918	0.0804917	0.0802597
femur_aLF1	6	73.39	175	1.01561	2	853.459	175.959	4.64594	0.112513	0.112587	594.124	137.043	4.23218	0.102643	0.103374	1075.69	196.538	5.28862	0.126535	0.11355	450.447	103.043	3.81309	0.0928207	0.103667
femur_aLF1	6	73.39	175	1.01561	3	1076.48	197.099	5.2691	0.126111	0.126589	308.332	90.1131	3.21434	0.0797199	0.079745	1073.87	196.941	5.26023	0.125942	0.126383	308.45	90.2891	3.20976	0.0795976	0.0797566
femur_aLF1	7	60	167	0.965042	1	694.22	149.267	4.47696	0.108474	0.108817	485.953	116.278	4.09436	0.100076	0.0996149	700.612	149.825	4.49695	0.108898	0.109314	484.401	116.069	4.08822	0.0999029	0.0993058
femur_aLF1	7	60	167	0.965042	2	755.474	163.181	4.42959	0.107669	0.107799	504.317	124.103	3.97402	0.0973047	0.0978024	748.207	162.575	4.40729	0.107155	0.107278	502.264	123.411	3.97714	0.0972967	0.0978467
femur_aLF1	7	60	167	0.965042	3	769.681	166.885	4.43688	0.107876	0.10839	467.894	122.307	3.76591	0.09259	0.0928835	767.417	166.293	4.44115	0.107907	0.108402	472.199	122.849	3.78585	0.0930219	0.0933037
femur_aLF1	8	61	181	1.07123	1	752.2	194.983	3.73071	0.0919803	0.0917386	417.743	136.239	3.03827	0.0759771	0.0750334	749.746	194.011	3.73503	0.0920694	0.0916583	417.003	136.557	3.02891	0.0757462	0.0746624
femur_aLF1	8	61	181	1.07123	2	592.476	173.864	3.23139	0.080201	0.0801231	502.58	141.097	3.58184	0.0884138	0.088564	591.615	173.577	3.2329	0.0802319	0.0801327	503.41	141.101	3.5861	0.0884677	0.0884961
femur_aLF1	8	61	181	1.07123	3	744.917	186.444	3.77844	0.0927693	0.0923764	411.083	129.85	3.16928	0.0787979	0.0789268	742.925	185.638	3.78563	0.0928855	0.0925374	411.355	129.952	3.16804	0.0787645	0.0788394
femur_aLF1	9	63	171	0.974407	1	678.231	163.463	3.93167	0.0962697	0.0965083	441.039	130.726	3.39698	0.0842062	0.0844588	681.42	163.935	3.94143	0.0965255	0.0966358	436.843	129.934	3.38126	0.0837949	0.0840656
femur_aLF1	9	63	171	0.974407	2	991.382	200.852	4.63834	0.112254	0.112383	581.875	140.924	4.08289	0.0998208	0.100476	982.938	200.393	4.61804	0.111865	0.112026	587.028	141.21	4.0997	0.100191	0.100279
femur_aLF1	9	63	171	0.974407	3	915.173	187.205	4.6611	0.112794	0.112873	400.754	119.84	3.29736	0.0817245	0.0818149	915.569	187.07	4.6671	0.1129	0.112971	398.091	119.202	3.28609	0.0814302	0.0814712
femur_aLF1	10	68	187	1.09975	1	762.086	195.008	3.68308	0.0905935	0.0904165	645.312	168.851	3.79285	0.0929317	0.0943937	753.035	193.707	3.66996	0.0902558	0.0902113	642.486	167.101	3.80616	0.0932387	0.0919729
femur_aLF1	10	68	187	1.09975	2	744.778	189.429	3.63221	0.0893068	0.0892509	676.634	165.897	4.01954	0.0981512	0.0983451	738.279	188.387	3.62572	0.0891594	0.0892358	681.205	166.438	4.0318	0.098506	0.0972819
femur_aLF1	10	68	187	1.09975	3	782.288	193.248	3.70491	0.091125	0.0913593	613.648	161.398	3.72195	0.0914878	0.093111	769.142	190.524	3.70116	0.0909816	0.091117	619.08	160.961	3.75645	0.0923608	0.0901459
femur_c1LF1	1	64.8	176	1.03838	1	790.695	189.283	4.06545	0.0996136	0.099906	607.749	182.111	3.43817	0.0840718	0.157428	776.843	183.905	4.09198	0.100109	0.100201	665.243	139.369	4.72435	0.113743	0.0617094
femur_c1LF1	1	64.8	176	1.03838	2	820.89	189.989	4.19986	0.102694	0.102728	635.675	174.305	3.77905	0.0920177	0.148271	800.876	184.897	4.20284	0.1027	0.102681	685.29	140.854	4.76549	0.114808	0.0758984
femur_c1LF1	1	64.8	176	1.03838	3	794.816	191.187	4.05796	0.099612	0.0997906	556.198	175.04	3.2753	0.080888	0.14491	788.444	186.284	4.12204	0.100931	0.101055	620.677	138.316	4.4187	0.107326	0.0621576
femur_c1LF1	2	65.46	178	1.04578	1	893.514	211.639	4.0943	0.10033	0.100298	550.168	183.382	3.07964	0.0757962	0.167123	860.67	205.904	4.05903	0.0994145	0.0993914	616.399	134.314	4.54616	0.10942	0.0515956
femur_c1LF1	2	65.46	178	1.04578	2	917.508	202.011	4.43014	0.107754	0.107859	556.031	179.99	3.17032	0.0776966	0.152562	913.678	199.085	4.47203	0.10858	0.108786	622.757	138.715	4.48924	0.108594	0.0575764
femur_c1LF1	2	65.46	178	1.04578	3	937.027	203.053	4.48429	0.108829	0.109175	561.191	180.797	3.19313	0.078286	0.152718	918.192	199.865	4.46189	0.108258	0.10848	607.259	136.235	4.42573	0.107136	0.0565608
femur_c1LF1	3	64.2	169	0.943098	1	846.721	176.889	4.64493	0.11277	0.112931	487.394	152.358	3.21357	0.0791155	0.156026	829.908	172.967	4.63753	0.112482	0.112949	538.54	115.06	4.57761	0.110366	0.0549298
femur_c1LF1	3	64.2	169	0.943098	2	822.481	176.594	4.50907	0.109776	0.109706	489.372	155.018	3.16079	0.0779491	0.15855	803.403	173.044	4.49603	0.109422	0.109441	540.49	115.57	4.54738	0.109557	0.0523112
femur_c1LF1	3	64.2	169	0.943098	3	684.235	160.167	4.16286	0.101844	0.101761	593.816	160.193	3.72119	0.0898814	0.176829	663.66	154.205	4.17406	0.101993	0.101526	648.168	118.294	5.38472	0.12695	0.0642083
femur_c1LF1	4	60.1	170	0.991399	1	765.309	173.842	4.20224	0.102531	0.0935523	348.32	137.754	2.56857	0.0635092	0.188577	693.727	170.785	3.85959	0.0947252	0.0942603	701.47	132.214	5.23679	0.123945	0.05361
femur_c1LF1	4	60.1	170	0.991399	2	762.983	174.475	4.18494	0.102072	0.102087	596.04	173.199	3.47387	0.0843147	0.1685	749.115	169.898	4.20821	0.102569	0.102791	641.568	127.15	4.95551	0.117935	0.0587676
femur_c1LF1	4	60.1	170	0.991399	3	999.494	204.594	4.81772	0.116725	0.0997119	303.861	124.758	2.38595	0.0594417	0.179977	758.597	175.468	4.10199	0.100107	0.100349	684.584	130.967	5.12219	0.121442	0.0552468
femur_c1LF1	5	66.33	178	1.03628	1	987.245	213.374	4.53357	0.110391	0.110293	443.84	156.389	2.74968	0.0679208	0.294568	981.197	211.357	4.53962	0.110446	0.110389	503.514	120.902	3.95275	0.0964577	0.0505923
femur_c1LF1	5	66.33	178	1.03628	2	919.808	195.813	4.62232	0.112072	0.112017	427.982	158.206	2.69266	0.066602	0.306276	911.606	193.96	4.61563	0.111921	0.111944	476.19	119.09	3.90972	0.0956026	0.0468002
femur_c1LF1	5	66.33	178	1.03628	3	1036.08	200.44	4.94694	0.119055	0.106424	219.792	94.0398	2.22053	0.0554314	0.327293	802.94	174.875	4.38779	0.106739	0.105916	769.491	139.389	5.36985	0.126868	0.0442534
femur_c1LF1	6	73.39	175	1.01561	1	1054.47	195.358	5.18705	0.124242	0.124572	313.05	108.86	2.72777	0.0672762	0.118878	1026.19	195.76	5.03131	0.120891	0.121337	356.14	89.7437	3.80539	0.0931272	0.0541761
femur_c1LF1	6	73.39	175	1.01561	2	860.875	177.228	4.66236	0.112828	0.113145	583.651	163.787	3.59361	0.0867824	0.15819	841.218	173.24	4.6484	0.112538	0.113111	626.006	123.173	4.92335	0.117396	0.0675525
femur_c1LF1	6	73.39	175	1.01561	3	1072.11	195.467	5.29074	0.126574	0.127153	286.56	97.2616	2.71944	0.0672056	0.111518	1068.46	196.832	5.23598	0.125474	0.125742	320.267	83.7742	3.61683	0.0887641	0.05635
femur_c1LF1	7	60	167	0.965042	1	704.454	150.673	4.49572	0.108907	0.109202	475.422	127.457	3.73253	0.0909952	0.127537	688.431	147.002	4.4931	0.108835	0.109113	498.87	109.051	4.46983	0.108164	0.079465
femur_c1LF1	7	60	167	0.965042	2	763.141	165.329	4.41372	0.107344	0.107708	492.146	139.098	3.56742	0.0871459	0.136768	735.414	160.885	4.37905	0.106517	0.106804	531.366	114.229	4.50926	0.108656	0.0724071
femur_c1LF1	7	60	167	0.965042	3	777.505	167.695	4.4595	0.108298	0.109012	454.176	137.175	3.35283	0.0822673	0.130861	746.536	164.142	4.3733	0.106369	0.106872	486.257	111.883	4.25009	0.102898	0.0670923
femur_c1LF1	8	61	181	1.07123	1	753.122	195.842	3.72015	0.0917379	0.0917306	401.969	166.31	2.48555	0.0621776	0.129968	737.948	190.745	3.74461	0.0922338	0.0919905	443.581	120.964	3.60017	0.088451	0.0424051
femur_c1LF1	8	61	181	1.07123	2	591.982	174.318	3.21979	0.079943	0.0795058	488.972	177.492	2.90254	0.0715819	0.150609	581.301	170.533	3.23727	0.0803385	0.0799479	528.269	119.853	4.39018	0.105913	0.0496571
femur_c1LF1	8	61	181	1.07123	3	741.009	185.485	3.77482	0.0926674	0.0925147	399.64	159.62	2.61382	0.0649043	0.132095	733.555	184.625	3.7569	0.0922399	0.0921838	435.531	114.384	3.78323	0.0924399	0.0467003
femur_c1LF1	9	63	171	0.974407	1	684.65	164.983	3.92735	0.0962693	0.096678	424.324	167.364	2.63938	0.0657611	0.158678	664.336	161.07	3.90757	0.0956934	0.0961786	471.283	108.54	4.33254	0.104408	0.0377075
femur_c1LF1	9	63	171	0.974407	2	995.243	201.242	4.63646	0.112175	0.112557	579.445	176.618	3.31811	0.0808886	0.185383	984.097	200.728	4.60657	0.111534	0.112054	597.887	120.85	4.86728	0.115892	0.0502768
femur_c1LF1	9	63	171	0.974407	3	913.674	186.366	4.67195	0.113032	0.11303	380.662	147.954	2.55304	0.0632372	0.15188	913.669	188.051	4.62908	0.112142	0.112375	422.077	104.172	3.99504	0.0969676	0.0395058
femur_c1LF1	10	68	187	1.09975	1	753.039	194.028	3.66941	0.0902938	0.0902468	627.339	201.858	3.18355	0.0777879	0.154627	743.599	190.366	3.67944	0.0904305	0.0906271	672.874	149.188	4.44116	0.106877	0.0559038
femur_c1LF1	10	68	187	1.09975	2	726.69	189.369	3.59239	0.0884446	0.0883638	658.497	198.161	3.3644	0.0819857	0.155378	727.03	185.017	3.6248	0.0891194	0.0892989	707.011	147.784	4.65686	0.111777	0.0608688
femur_c1LF1	10	68	187	1.09975	3	769.933	192.561	3.67584	0.0904651	0.0907949	600.61	190.072	3.1984	0.0784206	0.145099	762.151	186.974	3.7243	0.0914774	0.091387	645.272	145.182	4.30922	0.104404	0.0589018
femur_c2LF1	1	64.8	176	1.03838	1	798.958	188.225	4.12087	0.100952	0.100667	623.237	182.36	3.37	0.0829916	0.15959	794.343	188.922	4.06751	0.0996068	0.0998011	643.763	138.908	4.84511	0.115692	0.0572395
femur_c2LF1	1	64.8	176	1.03838	2	832.945	190.096	4.26251	0.104099	0.104259	644.994	188.715	3.34065	0.0825261	0.193794	818.095	189.333	4.18483	0.102332	0.101972	665.301	131.801	5.27247	0.124996	0.0478545
femur_c2LF1	1	64.8	176	1.03838	3	820.798	191.912	4.17692	0.102226	0.102419	563.674	182.899	3.04467	0.0757639	0.16637	809.496	191.145	4.1124	0.100703	0.100683	605.446	136.087	4.65068	0.11256	0.0512198
femur_c2LF1	2	65.46	178	1.04578	1	890.887	211.879	4.09374	0.100257	0.100183	575.595	168.857	3.38605	0.0835598	0.129718	888.461	211.402	4.08411	0.100051	0.100098	584.138	139.82	4.30846	0.10421	0.0677085
femur_c2LF1	2	65.46	178	1.04578	2	927.877	203.95	4.4388	0.10787	0.108767	575.248	170.231	3.33313	0.0822571	0.133588	913.451	202.347	4.39582	0.106918	0.107321	584.368	140.759	4.30931	0.103941	0.0649195
femur_c2LF1	2	65.46	178	1.04578	3	938.426	204.587	4.46159	0.108297	0.108958	571.641	170.623	3.29012	0.0812257	0.137209	932.86	204.737	4.42705	0.107514	0.108444	583.986	139.66	4.34065	0.104457	0.0620179
femur_c2LF1	3	64.2	169	0.943098	1	855.607	175.688	4.72322	0.114427	0.114786	489.613	147.865	3.24698	0.080229	0.143864	855.973	176.766	4.67796	0.113391	0.114118	523.56	117.242	4.53081	0.109327	0.0614
femur_c2LF1	3	64.2	169	0.943098	2	825.37	176.005	4.54379	0.110536	0.110452	491.001	147.132	3.2623	0.0806069	0.13859	811.514	175.937	4.44689	0.108411	0.108361	514.712	118.027	4.38475	0.106254	0.0633131
femur_c2LF1	3	64.2	169	0.943098	3	688.565	159.527	4.19929	0.102657	0.102818	616.28	157.121	3.84419	0.0933076	0.170498	669.445	159.575	4.06743	0.099848	0.0996519	630.497	119.623	5.37383	0.125671	0.0660645
femur_c2LF1	4	60.1	170	0.991399	1	723.257	177.24	3.87687	0.0952318	0.0945873	658.33	167.736	3.8415	0.0936108	0.14447	715.952	176.824	3.83201	0.0942019	0.0933637	672.057	141.651	4.82547	0.114759	0.0764384
femur_c2LF1	4	60.1	170	0.991399	2	771.001	174.261	4.24089	0.103401	0.103375	604.832	165.209	3.55285	0.0868629	0.154028	764.131	174.341	4.17994	0.102056	0.101994	619.734	129.969	4.87876	0.115392	0.0637572
femur_c2LF1	4	60.1	170	0.991399	3	780.403	179.142	4.147	0.101328	0.100864	650.376	168.656	3.7477	0.0913228	0.145898	773.638	179.589	4.08353	0.0998693	0.0999048	658.587	138.403	4.8206	0.114436	0.0723223
femur_c2LF1	5	66.33	178	1.03628	1	1001.78	214.387	4.57697	0.111316	0.111278	469.875	149.998	2.96297	0.0736249	0.119218	1004.57	215.697	4.55388	0.110796	0.110818	477.998	122.809	3.82381	0.0932915	0.0584483
femur_c2LF1	5	66.33	178	1.03628	2	927.774	197.049	4.6257	0.112237	0.112392	443.218	146.952	2.90161	0.0721923	0.115419	916.253	187.114	4.83308	0.116896	0.112022	377.145	117.181	3.15045	0.0785604	0.0566101
femur_c2LF1	5	66.33	178	1.03628	3	956.562	215.275	4.35475	0.106263	0.106429	445.734	147.513	2.92988	0.0728513	0.11124	950.672	214.669	4.33827	0.105836	0.106367	454.139	123.529	3.67878	0.0900094	0.0596035
femur_c2LF1	6	73.39	175	1.01561	1	1034.43	196.092	5.07252	0.121938	0.122153	331.178	112.916	2.80823	0.0696642	0.121112	1034.29	195.571	5.07551	0.121807	0.122448	342.828	88.2573	3.7627	0.0914246	0.0534651
femur_c2LF1	6	73.39	175	1.01561	2	862.393	177.131	4.6773	0.113159	0.113295	590.009	164.691	3.44779	0.0842478	0.168829	854.015	175.701	4.64348	0.11237	0.112436	610.579	120.549	5.14697	0.120668	0.0558929
femur_c2LF1	6	73.39	175	1.01561	3	1075.69	196.538	5.28862	0.126535	0.127267	294.411	103.043	2.67987	0.0664731	0.119238	1065.7	196.062	5.23732	0.125453	0.125792	310.745	79.456	3.68354	0.0896297	0.0508782
femur_c2LF1	7	60	167	0.965042	1	700.803	148.131	4.56514	0.110488	0.110711	472.655	154.349	2.99609	0.0741782	0.199995	693.74	149.646	4.45504	0.107935	0.108333	504.191	95.9706	5.26693	0.124679	0.0382094
femur_c2LF1	7	60	167	0.965042	2	761.271	164.01	4.44217	0.107947	0.108241	493.511	154.744	3.10301	0.0765426	0.179801	728.259	162.963	4.27382	0.104194	0.104342	506.501	104.09	4.87919	0.116084	0.0435399
femur_c2LF1	7	60	167	0.965042	3	772.316	166.38	4.47212	0.108637	0.109097	453.315	149.25	2.97688	0.0736452	0.165829	771.335	167.642	4.4214	0.107473	0.107906	496.132	106.99	4.71358	0.112719	0.045992
femur_c2LF1	8	61	181	1.07123	1	755.036	194.853	3.74677	0.0923203	0.0920406	406.894	156.565	2.56087	0.064168	0.114002	746.168	194.637	3.70228	0.0913336	0.0909514	429.302	126.133	3.47664	0.0857171	0.0498375
femur_c2LF1	8	61	181	1.07123	2	597.322	175.206	3.23769	0.080335	0.0937807	498.667	162.22	3.06116	0.0755834	0.153677	595.851	174.596	3.23704	0.0803393	0.0803679	514.315	127.188	4.153	0.10024	0.0570586
femur_c2LF1	8	61	181	1.07123	3	751.264	187.558	3.79162	0.0930499	0.0927927	410.468	150.236	2.71326	0.0675682	0.120546	742.748	186.487	3.76552	0.0925027	0.0922792	423.406	118.514	3.67603	0.0896221	0.0510728
femur_c2LF1	9	63	171	0.974407	1	682.375	163.718	3.96469	0.0971097	0.0969921	429.26	142.426	3.01282	0.0747352	0.115176	680.257	164.106	3.929	0.0962147	0.096431	454.144	122.646	3.79553	0.0927108	0.0633407
femur_c2LF1	9	63	171	0.974407	2	996.414	201.545	4.65351	0.112638	0.112728	574.237	148.783	3.78725	0.0927579	0.125457	985.508	200.201	4.62534	0.111929	0.112107	587.574	135.048	4.3893	0.105937	0.0825124
femur_c2LF1	9	63	171	0.974407	3	915.426	187.67	4.65854	0.112737	0.11305	397.727	127.264	3.04986	0.0756291	0.101649	913.278	187.071	4.6501	0.112517	0.112614	407.17	115.83	3.53943	0.0868797	0.0685623
femur_c2LF1	10	68	187	1.09975	1	760.59	194.867	3.69339	0.0907464	0.090992	635.665	192.428	3.21807	0.0792886	0.143602	745.347	193.395	3.63484	0.0894598	0.0895269	643.472	150.375	4.4368	0.105919	0.0576212
femur_c2LF1	10	68	187	1.09975	2	750.764	190.459	3.653	0.0897932	0.0898738	670.924	192.922	3.35496	0.0824385	0.15462	738.766	188.613	3.61936	0.0890353	0.0892221	689.814	149.65	4.73989	0.112587	0.0575207
femur_c2LF1	10	68	187	1.09975	3	782.621	192.994	3.72562	0.0915747	0.091786	610.217	190	3.106	0.0768202	0.149366	773.432	191.18	3.69797	0.0909422	0.0907499	628.284	146.118	4.41132	0.106117	0.0549565
femur_pLF1	1	64.8	176	1.03838	1	796.207	188.888	4.08183	0.0999614	0.100062	629.81	155.65	4.04737	0.0991887	0.0994496	796.207	188.888	4.08183	0.0999614	0.100062	629.81	155.65	4.04737	0.0991887	0.0994496
femur_pLF1	1	64.8	176	1.03838	2	825.821	190.07	4.21308	0.103	0.103086	651.395	151.862	4.24443	0.103403	0.103316	825.636	190.125	4.20872	0.102901	0.102963	650.552	151.686	4.24755	0.103516	0.103291
femur_pLF1	1	64.8	176	1.03838	3	807.029	190.623	4.11819	0.100955	0.101033	587.024	152.136	3.84246	0.0947593	0.0943832	809.143	190.396	4.13502	0.101279	0.101257	579.609	150.794	3.82312	0.0943236	0.0938101
femur_pLF1	2	65.46	178	1.04578	1	885.626	210.75	4.08384	0.100078	0.0997893	577.044	151.417	3.80713	0.0936991	0.093732	885.627	210.75	4.08384	0.100078	0.0997893	577.043	151.417	3.80713	0.0936991	0.0937319
femur_pLF1	2	65.46	178	1.04578	2	918.569	202.818	4.41412	0.107341	0.10778	578.693	151.64	3.82509	0.0941495	0.0942131	918.569	202.818	4.41412	0.107341	0.10778	578.693	151.64	3.82509	0.0941495	0.0942131
femur_pLF1	2	65.46	178	1.04578	3	936.987	205.161	4.43733	0.107759	0.108486	575.229	151.068	3.81046	0.0937358	0.093757	936.992	205.161	4.43737	0.10776	0.108487	575.237	151.068	3.81053	0.0937377	0.0937586
femur_pLF1	3	64.2	169	0.943098	1	854.065	175.905	4.70034	0.113894	0.114627	503.797	128.634	3.85631	0.0950283	0.0948509	853.99	175.727	4.70566	0.114005	0.114776	503.692	128.457	3.8605	0.0951241	0.0949231
femur_pLF1	3	64.2	169	0.943098	2	823.799	176.131	4.52007	0.110006	0.109865	498.02	128.819	3.78524	0.0933534	0.0932311	823.791	176.131	4.51997	0.110003	0.109862	498.022	128.819	3.78527	0.0933428	0.0932325
femur_pLF1	3	64.2	169	0.943098	3	679.312	157.681	4.1843	0.102381	0.102085	617.417	134.749	4.51985	0.109358	0.109477	679.311	157.681	4.18429	0.102381	0.102085	617.417	134.749	4.51986	0.109358	0.109477
femur_pLF1	4	60.1	170	0.991399	1	719.006	177.308	3.84136	0.0944128	0.0936809	665.646	152.969	4.30454	0.104704	0.104857	719.011	177.321	3.8411	0.0944161	0.0936839	665.654	152.969	4.30463	0.104706	0.10486
femur_pLF1	4	60.1	170	0.991399	2	765.877	173.971	4.20402	0.102523	0.102571	609.166	143.694	4.17463	0.10158	0.10129	765.864	173.984	4.20343	0.102509	0.102567	609.134	143.678	4.17501	0.101592	0.101312
femur_pLF1	4	60.1	170	0.991399	3	1070.58	191.618	5.40348	0.129036	0.100226	316.185	89.6391	3.34109	0.0826562	0.10346	775.951	179.614	4.10208	0.100222	0.100227	652.194	151.041	4.23101	0.102972	0.103465
femur_pLF1	5	66.33	178	1.03628	1	998.412	214.811	4.54889	0.110703	0.110643	474.821	133.723	3.37688	0.0837047	0.0838165	998.412	214.811	4.54889	0.110703	0.110643	474.821	133.723	3.37688	0.0837047	0.0838165
femur_pLF1	5	66.33	178	1.03628	2	926.267	196.876	4.62348	0.112133	0.112341	445.347	132.125	3.29255	0.0817834	0.0813303	926.267	196.876	4.62348	0.112133	0.112341	445.347	132.125	3.29255	0.0817834	0.0813303
femur_pLF1	5	66.33	178	1.03628	3	952.387	214.436	4.35452	0.106218	0.106586	448.123	132.874	3.28782	0.0816345	0.0814072	952.387	214.436	4.35452	0.106218	0.106586	448.123	132.874	3.28782	0.0816345	0.0814072
femur_pLF1	6	73.39	175	1.01561	1	1031.52	195.865	5.05519	0.121487	0.121933	336.772	97.8613	3.28391	0.0813074	0.0811634	1031.52	195.865	5.05519	0.121487	0.121933	336.772	97.8613	3.28391	0.0813074	0.0811634
femur_pLF1	6	73.39	175	1.01561	2	857.207	175.719	4.67223	0.113111	0.113061	595.554	137.564	4.22946	0.102614	0.103382	857.207	175.719	4.67223	0.113111	0.113061	595.554	137.564	4.22946	0.102614	0.103382
femur_pLF1	6	73.39	175	1.01561	3	1076.16	196.882	5.27403	0.126244	0.126625	308.226	90.2203	3.20875	0.0796011	0.0797366	1076.16	196.882	5.27403	0.126244	0.126625	308.226	90.2203	3.20875	0.0796011	0.0797366
femur_pLF1	7	60	167	0.965042	1	698.569	149.335	4.50335	0.109009	0.109464	482.607	116.324	4.06004	0.0992616	0.0998033	698.359	149.291	4.49953	0.108921	0.109351	482.846	115.944	4.0816	0.0997089	0.0982483
femur_pLF1	7	60	167	0.965042	2	740.176	162.571	4.36191	0.10617	0.10626	493.169	123.61	3.88238	0.0950216	0.0991942	749.786	162.35	4.42079	0.107405	0.107678	497.643	122.127	3.98378	0.0974348	0.0949668
femur_pLF1	7	60	167	0.965042	3	766.901	166.258	4.44094	0.107902	0.108517	476.631	124.317	3.7723	0.092643	0.0971257	760.182	165.521	4.4154	0.107345	0.107914	470.934	121.794	3.82034	0.0937614	0.0904134
femur_pLF1	8	61	181	1.07123	1	754.273	195.565	3.73134	0.0919766	0.0916955	414.823	136.997	3.00289	0.0750941	0.0773007	753.915	195.394	3.72961	0.0919309	0.0871093	414.96	134.981	3.06073	0.0764908	0.0697381
femur_pLF1	8	61	181	1.07123	2	595.393	174.428	3.24437	0.0805597	0.0804121	503.459	143.042	3.528	0.087001	0.0935105	594.274	173.982	3.23496	0.0802971	0.0745932	504.639	140.47	3.63606	0.0894913	0.0823982
femur_pLF1	8	61	181	1.07123	3	742.397	185.629	3.78434	0.0928993	0.0925933	412.88	131.768	3.12996	0.0777966	0.0833644	741.853	185.427	3.77971	0.0927953	0.0872924	412.869	129.127	3.22168	0.0799525	0.0725961
femur_pLF1	9	63	171	0.974407	1	681.292	164.023	3.94863	0.096735	0.0966426	437.543	130.966	3.35057	0.083002	0.0866337	681.151	163.868	3.93872	0.0964785	0.0965022	437.935	129.915	3.40672	0.0843065	0.0823904
femur_pLF1	9	63	171	0.974407	2	983.91	200.546	4.63078	0.112157	0.112232	591.392	142.346	4.07981	0.0996489	0.10308	983.455	200.151	4.61895	0.111874	0.11197	591.937	141.29	4.13772	0.100968	0.0989433
femur_pLF1	9	63	171	0.974407	3	915.013	187.4	4.65754	0.112734	0.11278	399.01	119.795	3.27847	0.0812642	0.0821193	914.939	187.287	4.65794	0.112756	0.112759	399.267	119.544	3.29381	0.0816381	0.0812593
femur_pLF1	10	68	187	1.09975	1	758.527	194.013	3.69137	0.090746	0.0906017	644.286	168.612	3.78423	0.0927537	0.0948295	758.197	193.837	3.68566	0.0906044	0.0904436	644.609	167.553	3.82592	0.0937765	0.0919459
femur_pLF1	10	68	187	1.09975	2	741.825	189.232	3.62755	0.0892537	0.0893264	678.495	166.774	4.00155	0.0977495	0.0998131	741.497	188.988	3.62549	0.0892122	0.089272	678.894	165.611	4.04613	0.0988222	0.0962769
femur_pLF1	10	68	187	1.09975	3	776.434	192.328	3.69761	0.0909301	0.091287	616.468	161.506	3.72649	0.0916638	0.0926454	776.301	192.161	3.69754	0.0909305	0.0912296	616.529	160.841	3.75141	0.0923117	0.0908868
