# Supplementary material for: Cartilage defect location and stiffness predispose the tibiofemoral joint to aberrant loading conditions during stance phase of gait
Source: PLoS One. 2018 Oct 16;13(10):e0205842. doi: 10.1371/journal.pone.0205842 (PMC6191138; doi:10.1371/journal.pone.0205842)
Supplement: S4 Table — Supporting data Fig 6. Average contact area [mm2]; Contact pressure [MPa]; Force [BW]; Strain [%]. (XLSX) [file pone.0205842.s006.xlsx]

## Sheet: defect_area
Subject	Stiffness [MPa]	tibia_cMT1	tibia_aMT1	femur_c1MF1	femur_c2MF1	tibia_cLT1	femur_c1LF1	femur_c2LF1
1	reference	69.913	29.9475	61.9043	18.1942	83.9745	54.5277	41.3074
1	reference	69.2528	26.6087	55.9535	29.7073	76.219	42.6796	55.555
1	reference	68.9032	30.5648	60.6231	21.7313	78.2033	48.4331	49.6666
2	reference	78.1338	31.3227	57.5113	13.8931	68.0875	60.0783	26.2927
2	reference	63.5733	39.7682	57.4142	16.9989	73.3211	55.8541	26.9223
2	reference	67.7481	35.9013	60.7961	19.4383	75.5292	55.4561	29.4366
3	reference	83.2868	30.3049	80.3634	18.9736	90.8734	57.3007	39.6778
3	reference	84.8412	30.3037	81.6822	15.9255	91.2319	59.7554	36.8461
3	reference	74.9409	29.0702	70.587	17.3376	86.9119	60.3125	45.0021
4	reference	73.8466	29.1369	59.0676	9.84912	79.2252	69.9064	29.764
4	reference	67.2015	31.8048	61.7905	18.1302	82.609	60.4507	37.6257
4	reference	73.0833	29.761	62.4835	13.4871	83.9444	66.3799	32.0354
5	reference	81.5255	28.7491	73.7912	18.0818	71.3344	50.9231	26.365
5	reference	58.3768	42.943	65.2155	15.2818	70.6901	52.6681	23.9198
5	reference	83.4883	27.8238	71.4894	15.3047	68.4879	55.2128	23.1942
6	reference	62.9436	38.3445	80.408	23.6606	49.137	34.1807	26.6408
6	reference	53.468	39.87	62.7673	22.2689	79.3948	48.9857	42.7788
6	reference	62.3954	37.1264	79.6558	28.6284	41.2031	26.8306	27.1072
7	reference	58.0522	29.2647	60.7408	34.6929	78.3762	28.8496	63.9567
7	reference	74.9461	21.5387	67.2159	33.2604	77.3243	37.2913	57.0745
7	reference	76.5273	23.3867	68.0098	33.7147	81.448	38.5577	52.4741
8	reference	71.2686	24.906	67.8048	14.5435	76.169	49.5079	29.1313
8	reference	66.6737	18.6002	60.4331	10.0371	72.7874	52.834	31.9167
8	reference	67.1412	21.4727	65.5321	15.3879	69.039	46.6348	29.2513
9	reference	65.8196	28.6623	74.8128	4.61825	86.9541	68.669	28.1128
9	reference	82.8956	27.6341	79.1862	11.8653	73.2896	72.1097	18.9001
9	reference	68.1262	39.5104	73.1628	9.93291	68.133	69.0806	15.5758
10	reference	59.8032	27.2454	50.3621	14.0153	79.3427	56.2398	33.0575
10	reference	60.7978	21.9805	50.3529	15.0615	77.1982	53.3492	36.5888
10	reference	58.9303	27.0254	49.2346	15.3695	73.94	49.536	36.5634
1	1 MPa	77.1785	33.6051	71.1179	21.2609	93.2173	58.6788	47.1085
1	1 MPa	76.4464	29.6688	62.3203	32.5662	85.8927	45.8338	61.0148
1	1 MPa	75.433	34.2087	68.4446	25.1309	88.9395	51.0454	54.8644
2	1 MPa	85.9567	34.7438	64.263	16.1293	76.0195	68.8609	30.0352
2	1 MPa	65.828	44.9242	64.599	19.7656	84.3824	65.2252	31.2286
2	1 MPa	70.1338	40.5763	69.3167	22.3684	87.3414	63.6002	34.0857
3	1 MPa	88.4852	30.2232	86.2695	20.7728	97.274	61.501	43.9076
3	1 MPa	89.0359	30.7164	86.8531	17.0695	98.2123	63.9005	40.9068
3	1 MPa	78.1518	31.0388	77.9855	19.0852	93.5602	64.8032	48.737
4	1 MPa	77.5418	32.7484	66.5229	10.7358	86.1889	77.7426	33.2311
4	1 MPa	69.706	34.6177	68.8779	20.1817	91.7259	66.0209	41.9524
4	1 MPa	75.7395	32.6209	69.9533	15.0254	91.8661	73.7056	35.9468
5	1 MPa	87.546	32.1356	81.4149	20.6377	82.9939	58.8319	30.2118
5	1 MPa	61.5615	47.9988	73.764	17.6006	84.0004	61.7089	27.2965
5	1 MPa	89.1816	30.4989	78.5761	17.2377	80.9307	64.8019	26.607
6	1 MPa	67.5309	43.8449	87.9252	26.9213	55.5778	39.3089	30.611
6	1 MPa	57.4312	44.5208	72.9785	25.44	86.0673	55.9156	48.1222
6	1 MPa	68.7586	42.0522	87.556	32.0415	45.508	30.9941	31.3945
7	1 MPa	62.9113	32.2574	67.0317	38.6222	86.1607	31.6556	71.7464
7	1 MPa	78.5461	23.8155	72.4172	35.9249	85.5278	40.7626	63.195
7	1 MPa	80.7031	25.3663	72.2146	37.1289	88.9542	41.7861	58.881
8	1 MPa	76.3008	30.1058	75.8957	16.3016	93.6148	56.6091	34.9763
8	1 MPa	70.1863	22.333	72.5551	11.7274	86.0841	63.3137	40.6884
8	1 MPa	70.7839	25.3897	75.2957	17.7937	83.5524	56.1217	34.0988
9	1 MPa	67.6756	30.8768	82.3159	4.75485	93.4332	79.2284	30.5765
9	1 MPa	89.298	29.263	83.9555	13.1658	81.112	82.9403	20.9435
9	1 MPa	67.8845	45.4064	78.0352	10.2584	74.9939	76.3945	17.4533
10	1 MPa	65.0069	31.8769	57.6913	17.0004	89.9013	64.2788	38.6631
10	1 MPa	66.5894	26.0644	58.861	18.298	88.6923	60.5031	42.7741
10	1 MPa	51.7554	31.1541	55.2239	18.5666	88.1112	56.8605	43.2862
1	100 MPa	65.4221	27.8457	59.4221	16.3346	75.0858	51.6129	37.5168
1	100 MPa	64.7431	24.3427	52.8603	27.481	67.7642	41.1686	51.2755
1	100 MPa	65.9149	27.7392	58.3235	19.626	69.0609	46.4656	44.8049
2	100 MPa	73.7417	29.5772	54.4733	12.8175	61.8546	55.4165	23.9939
2	100 MPa	60.2868	36.4188	54.5988	15.5564	66.0163	52.9573	24.6955
2	100 MPa	64.1518	32.9744	57.0577	17.7454	67.4337	51.7064	27.2665
3	100 MPa	75.5772	25.079	73.8673	18.3646	72.6093	52.878	35.42
3	100 MPa	77.3798	25.8725	75.261	14.313	81.3165	55.5923	32.4159
3	100 MPa	69.9964	25.3388	64.4067	14.9775	86.9979	54.3746	39.0105
4	100 MPa	68.0027	26.6692	53.999	8.82755	71.1371	63.4744	26.6794
4	100 MPa	62.8456	28.6062	57.1443	16.1147	74.3851	55.3193	33.5162
4	100 MPa	67.7632	26.8568	56.9526	12.4368	74.7958	60.9947	28.765
5	100 MPa	75.2689	26.7359	69.7037	16.3065	62.1284	46.3905	24.1231
5	100 MPa	55.5474	39.5952	60.6226	13.8165	63.2129	48.9703	22.0176
5	100 MPa	77.6793	43.5754	67.2509	14.19	61.199	50.5039	21.2667
6	100 MPa	58.8134	34.9705	75.1079	21.6213	43.3675	30.9329	24.2892
6	100 MPa	51.2338	39.068	57.6446	19.8401	46.3311	44.793	38.9511
6	100 MPa	57.3256	34.0248	73.7996	25.6111	36.2794	25.0121	24.6835
7	100 MPa	54.1218	26.2628	55.5353	30.6003	67.4496	25.8845	56.4546
7	100 MPa	70.2532	19.7036	61.755	29.6104	82.6089	33.821	49.7954
7	100 MPa	70.2691	20.8808	61.977	30.3575	72.5081	34.4546	47.4003
8	100 MPa	67.2237	24.2044	63.644	12.7644	66.8549	46.7937	26.8883
8	100 MPa	63.2323	17.2075	55.1527	9.55295	63.973	47.7566	29.523
8	100 MPa	62.4768	21.0035	60.2535	14.5758	61.0796	42.5976	26.9195
9	100 MPa	63.5763	25.9174	68.7446	4.35944	76.9334	59.8939	25.1971
9	100 MPa	76.2046	25.4319	72.5761	10.7594	65.2454	63.3011	17.402
9	100 MPa	59.1419	37.4228	66.4157	8.48358	58.0096	58.1436	13.8151
10	100 MPa	57.5906	25.93	48.1434	13.4501	71.1637	52.5836	29.8997
10	100 MPa	57.8843	21.0943	48.4066	14.0622	68.8312	49.7462	34.0116
10	100 MPa	56.2073	25.6902	48.1258	14.2733	65.631	46.408	33.089

## Sheet: defect_pressure
Subject	Stiffness [MPa]	tibia_cMT1	tibia_aMT1	femur_c1MF1	femur_c2MF1	tibia_cLT1	femur_c1LF1	femur_c2LF1
1	reference	4.12709	2.786	3.8258	1.57357	4.98254	4.03569	4.03821
1	reference	4.38406	2.58404	3.57789	2.21964	4.9602	3.21247	4.30739
1	reference	4.21398	2.9184	3.77552	1.6993	4.49164	3.27755	3.45283
2	reference	4.29357	2.77839	3.39765	1.43683	4.26381	4.08538	2.74937
2	reference	4.00457	3.5286	3.63284	1.60229	4.44832	3.79288	3.06904
2	reference	4.23646	3.21179	3.81185	1.84402	4.50284	3.69106	3.19264
3	reference	5.00706	2.84287	5.28375	2.04984	4.59633	4.27318	4.01472
3	reference	4.98231	2.8776	5.23989	1.67485	4.50801	4.23566	3.8602
3	reference	4.32978	2.68303	4.50581	1.70693	5.61053	5.13679	5.4296
4	reference	3.98278	2.52726	3.48809	1.16224	5.15558	4.94123	3.81425
4	reference	4.12076	2.73551	3.988	1.82527	5.10702	4.44466	4.27067
4	reference	4.19549	2.60634	3.87396	1.55425	5.12527	4.79196	4.00222
5	reference	4.97521	2.6566	4.56544	1.82905	3.78841	3.32206	2.56838
5	reference	3.95887	3.77638	4.20913	1.5553	3.87602	3.2987	2.70925
5	reference	4.82156	2.42381	4.33544	1.72108	3.70738	3.42276	2.45621
6	reference	4.8246	3.69405	5.54532	2.39422	3.56224	2.96616	3.03228
6	reference	4.06846	3.71522	4.52305	2.00022	5.11086	4.1066	4.8215
6	reference	5.00439	3.62362	5.76692	2.77442	3.29118	2.78184	2.76289
7	reference	4.1229	2.71411	4.52888	3.09929	4.7274	3.07474	5.04619
7	reference	4.83475	2.21724	4.7698	3.09511	4.8247	3.49403	4.75131
7	reference	4.83328	2.29859	4.75184	3.05139	4.5972	3.22292	4.39663
8	reference	4.01794	2.31135	3.67104	1.42872	3.60869	2.79564	2.66439
8	reference	3.54426	1.69364	3.04503	1.23248	4.53306	3.42162	3.68897
8	reference	4.03284	1.92195	3.69229	1.76029	3.98107	2.98464	3.06986
9	reference	3.76753	2.54122	4.36185	0.965519	4.22056	3.74492	3.56405
9	reference	5.27849	2.68747	5.42535	1.64171	4.61968	4.26514	3.21463
9	reference	4.53842	3.49339	5.12709	1.32345	3.94115	3.75256	2.47783
10	reference	3.67017	2.47974	3.04549	1.41681	4.62212	3.46525	3.37236
10	reference	3.76292	2.11912	3.08853	1.55574	4.75994	3.56677	3.69389
10	reference	3.71575	2.53185	3.05967	1.32187	4.35954	3.18017	3.08353
1	1 MPa	1.10192	0.65922	1.01078	0.419071	1.61352	1.09101	1.15141
1	1 MPa	1.13421	0.596886	0.969126	0.760928	1.49665	0.872812	1.54194
1	1 MPa	1.11491	0.680216	1.03012	0.494006	1.39169	0.924297	1.11904
2	1 MPa	1.14599	0.637185	0.870152	0.348499	1.23207	1.17571	0.727254
2	1 MPa	1.01116	0.907013	0.976988	0.411513	1.3077	0.99891	0.825409
2	1 MPa	1.07941	0.815577	1.13782	0.478541	1.36511	1.0095	0.874711
3	1 MPa	1.3947	0.619989	1.47497	0.446336	1.62142	1.09698	0.995618
3	1 MPa	1.39388	0.61454	1.42489	0.346701	1.74397	1.1277	0.930554
3	1 MPa	1.14845	0.637307	1.20157	0.375751	1.91918	1.29015	1.38678
4	1 MPa	1.04064	0.597801	0.875586	0.248759	1.50603	1.42417	0.951956
4	1 MPa	1.06179	0.658093	1.03464	0.447144	1.58183	1.20191	1.13476
4	1 MPa	1.08482	0.616564	0.971734	0.348638	1.59264	1.34137	1.00167
5	1 MPa	1.35194	0.606844	1.25442	0.459029	1.15266	4.41644	0.676628
5	1 MPa	1.04383	1.00934	1.15091	0.383207	1.15903	4.45501	0.697096
5	1 MPa	1.31361	0.54808	1.17719	0.405738	1.11797	4.91389	0.614585
6	1 MPa	1.26309	0.926671	1.65654	0.601044	0.905624	0.690943	0.777002
6	1 MPa	1.04448	0.973658	1.27178	0.532358	1.56158	1.06799	1.36996
6	1 MPa	1.32278	0.910869	1.73387	0.733508	0.818951	0.637547	0.721598
7	1 MPa	1.03443	0.699252	1.33808	0.905506	1.52713	0.676212	1.60218
7	1 MPa	1.33945	0.527672	1.36266	0.836013	1.50147	0.817434	1.3941
7	1 MPa	1.3504	0.53063	1.35539	0.814858	1.49119	0.758189	1.2337
8	1 MPa	1.05587	0.557268	1.07164	0.321855	1.21497	0.830585	0.692526
8	1 MPa	0.943634	0.380882	0.899751	0.275285	1.35056	0.95879	0.990813
8	1 MPa	1.07843	0.4502	1.12257	0.422051	1.20477	0.803815	0.826075
9	1 MPa	0.972301	0.629878	1.34372	0.182702	1.44969	1.03997	0.807933
9	1 MPa	1.48363	0.581276	1.63787	0.33572	1.2938	1.24137	0.754151
9	1 MPa	1.17195	0.900056	1.53917	0.263843	1.02689	0.943114	0.537373
10	1 MPa	0.88121	0.595526	0.854531	0.35659	1.4104	1.01159	0.986826
10	1 MPa	0.897071	0.472932	0.813438	0.406951	1.47831	1.01977	1.0839
10	1 MPa	0.56108	0.587128	0.84268	0.357388	1.32027	0.918398	0.956749
1	100 MPa	6.19827	4.48165	6.32113	2.52243	6.74082	6.6549	6.31059
1	100 MPa	6.6896	4.14501	6.05913	3.24524	7.02233	5.2954	6.09245
1	100 MPa	6.43621	4.61283	6.38296	2.71399	6.19645	5.25332	5.19919
2	100 MPa	6.41934	4.46308	5.89852	2.45775	5.9903	6.54303	4.42608
2	100 MPa	6.11104	5.4611	6.05942	2.67672	6.22809	6.28435	4.94259
2	100 MPa	6.44954	5.04993	6.46486	3.02455	6.26904	6.08508	5.0838
3	100 MPa	7.77915	4.58834	8.07206	3.66822	2.6302	6.50906	6.23288
3	100 MPa	7.64122	4.83768	7.87083	2.8244	6.15616	6.37238	6.00731
3	100 MPa	6.79048	4.32375	6.82653	2.68003	11.2605	7.77655	8.35437
4	100 MPa	5.95837	4.23099	5.62719	2.00342	7.41826	7.59697	6.33889
4	100 MPa	6.42943	4.45363	6.49458	2.93734	7.12154	7.01405	6.7397
4	100 MPa	6.47992	4.25384	6.26592	2.53624	7.25231	7.35114	6.48516
5	100 MPa	7.41712	4.39357	7.63324	3.12109	5.2769	5.52167	4.0735
5	100 MPa	6.06693	5.69337	6.8569	2.64812	5.39385	5.42846	4.36426
5	100 MPa	7.09683	7.29331	7.10297	2.94933	5.1757	5.54471	3.99522
6	100 MPa	7.68484	5.87633	8.63064	3.98348	5.43517	5.09625	4.90005
6	100 MPa	6.3896	7.37939	7.22804	3.21928	6.36925	6.90403	7.4397
6	100 MPa	7.95752	5.76834	9.03582	4.53522	5.05761	4.82759	4.40334
7	100 MPa	6.68316	4.33294	6.76944	4.48578	6.69615	5.11858	7.02381
7	100 MPa	7.33191	3.84099	7.23642	4.57645	4.51131	5.67023	6.70579
7	100 MPa	7.29961	3.93134	7.45098	4.67372	6.37441	5.12903	6.44451
8	100 MPa	5.94608	3.87259	5.98878	2.43324	4.7882	4.66645	4.40623
8	100 MPa	5.03692	2.81022	4.86095	2.25441	6.15515	5.6225	6.18748
8	100 MPa	5.83833	3.06862	5.95366	3.13005	5.3518	4.95279	5.18422
9	100 MPa	5.88983	4.14087	6.2978	1.67	5.71272	5.68297	6.03742
9	100 MPa	7.88527	4.68645	7.84342	2.90182	6.95546	6.34836	5.39722
9	100 MPa	6.8723	5.91888	7.48219	2.29942	5.54586	5.22964	4.02156
10	100 MPa	5.51777	3.84743	5.17925	2.45848	6.23776	5.87195	5.54429
10	100 MPa	5.64678	3.38309	5.37542	2.68127	6.54886	6.10781	6.00713
10	100 MPa	5.55417	4.02146	5.40944	2.27196	6.0518	5.4887	4.95839

## Sheet: defect_force
Subject	Stiffness [MPa]	tibia_cMT1	tibia_aMT1	femur_c1MF1	femur_c2MF1	tibia_cLT1	femur_c1LF1	femur_c2LF1
1	reference	0.489409	0.141518	0.40171	0.0485609	0.709689	0.373254	0.282935
1	reference	0.514972	0.116625	0.339565	0.111844	0.641257	0.232557	0.405889
1	reference	0.492495	0.151299	0.388226	0.0626362	0.595799	0.269253	0.290877
2	reference	0.571337	0.148213	0.332788	0.033997	0.494424	0.418009	0.123113
2	reference	0.433577	0.238987	0.355223	0.0463871	0.555469	0.360794	0.140718
2	reference	0.488805	0.196378	0.394681	0.0610461	0.57921	0.348606	0.160056
3	reference	0.588936	0.121669	0.599667	0.0549262	0.589872	0.345797	0.224964
3	reference	0.596963	0.12315	0.604448	0.0376686	0.58082	0.357444	0.200868
3	reference	0.458241	0.110149	0.449166	0.0417939	0.688641	0.437532	0.345072
4	reference	0.490309	0.122757	0.343472	0.019083	0.680918	0.575845	0.189258
4	reference	0.461647	0.145039	0.4108	0.0551677	0.703312	0.447913	0.267876
4	reference	0.511157	0.12931	0.403529	0.0349456	0.717235	0.530278	0.213739
5	reference	0.669393	0.126045	0.555986	0.0545812	0.445997	0.279189	0.111754
5	reference	0.381406	0.267636	0.453022	0.039225	0.452189	0.286725	0.10695
5	reference	0.664338	0.111299	0.511506	0.0434713	0.419042	0.311883	0.0940203
6	reference	0.435067	0.202932	0.638807	0.0811582	0.250771	0.145251	0.115734
6	reference	0.311651	0.212214	0.406732	0.0638145	0.581339	0.288201	0.295498
6	reference	0.44735	0.192739	0.65812	0.113793	0.194278	0.106932	0.107298
7	reference	0.378699	0.125674	0.435255	0.170128	0.586245	0.140353	0.510649
7	reference	0.573317	0.0755625	0.507276	0.162883	0.590281	0.206161	0.429069
7	reference	0.585235	0.0850556	0.511335	0.162776	0.592443	0.196622	0.365038
8	reference	0.549124	0.110392	0.47733	0.039846	0.527104	0.265414	0.148842
8	reference	0.453158	0.06041	0.352886	0.0237223	0.632729	0.346668	0.225783
8	reference	0.519242	0.0791404	0.464002	0.0519436	0.527064	0.266914	0.1722
9	reference	0.380963	0.111898	0.501323	0.0068503	0.563808	0.395071	0.153928
9	reference	0.672221	0.114093	0.660007	0.0299259	0.520147	0.472496	0.0933398
9	reference	0.474996	0.212046	0.576279	0.0201956	0.412526	0.398249	0.0592914
10	reference	0.397944	0.122493	0.278082	0.0360018	0.664906	0.353338	0.202123
10	reference	0.414786	0.0844511	0.28196	0.0424831	0.666224	0.344996	0.245044
10	reference	0.397006	0.124057	0.273121	0.0368349	0.584428	0.285616	0.204412
1	1 MPa	0.14425	0.0375756	0.121929	0.0151126	0.255117	0.108587	0.0920022
1	1 MPa	0.147068	0.0300373	0.102442	0.042032	0.218045	0.0678541	0.159578
1	1 MPa	0.14265	0.0394686	0.11959	0.0210576	0.209946	0.0800272	0.104137
2	1 MPa	0.167763	0.0377031	0.0952337	0.00957311	0.159512	0.137882	0.0372008
2	1 MPa	0.113361	0.0693951	0.107485	0.0138525	0.18793	0.110963	0.0438993
2	1 MPa	0.128929	0.0563602	0.134322	0.0182301	0.203059	0.109345	0.0507775
3	1 MPa	0.174286	0.0264627	0.179701	0.0130938	0.222742	0.0952773	0.0617365
3	1 MPa	0.175266	0.0266581	0.174774	0.00835769	0.241888	0.101767	0.0537585
3	1 MPa	0.126754	0.0279359	0.132334	0.0101276	0.253581	0.118072	0.0954503
4	1 MPa	0.134521	0.0326362	0.097101	0.00445211	0.21639	0.184576	0.052737
4	1 MPa	0.123385	0.0379786	0.118802	0.0150438	0.241883	0.132284	0.0793621
4	1 MPa	0.136973	0.0335295	0.113321	0.00873284	0.243909	0.164817	0.0600257
5	1 MPa	0.195331	0.032184	0.168547	0.0156343	0.157879	0.428806	0.0337367
5	1 MPa	0.106051	0.0799548	0.140107	0.0111311	0.160677	0.453704	0.0314033
5	1 MPa	0.193338	0.027587	0.152656	0.0115425	0.149321	0.52552	0.0269869
6	1 MPa	0.122202	0.0582089	0.20867	0.0231818	0.0721096	0.0389114	0.0340756
6	1 MPa	0.0859394	0.0621031	0.132969	0.0194028	0.192551	0.0855544	0.0944488
6	1 MPa	0.130304	0.0548767	0.217494	0.0336714	0.0533936	0.0283097	0.0324559
7	1 MPa	0.102968	0.035689	0.141917	0.0553351	0.208189	0.0338693	0.181879
7	1 MPa	0.166465	0.0198836	0.156136	0.0475204	0.203188	0.0527213	0.139395
7	1 MPa	0.172434	0.0212971	0.154867	0.0478703	0.209881	0.0501282	0.114936
8	1 MPa	0.154493	0.0321723	0.155968	0.0100614	0.218113	0.0901654	0.0464493
8	1 MPa	0.127006	0.016312	0.125187	0.00619091	0.222949	0.11641	0.0773093
8	1 MPa	0.146384	0.0219196	0.162088	0.0144013	0.193033	0.086508	0.0540167
9	1 MPa	0.101089	0.0298785	0.169928	0.0013346	0.208088	0.126582	0.0379519
9	1 MPa	0.203535	0.026132	0.211251	0.00679043	0.161222	0.158175	0.0242649
9	1 MPa	0.122222	0.0627852	0.184522	0.00415812	0.11831	0.110687	0.0144087
10	1 MPa	0.10386	0.0344182	0.0893818	0.0109911	0.22989	0.117891	0.069175
10	1 MPa	0.108304	0.022349	0.0868088	0.0135008	0.237719	0.111865	0.0840582
10	1 MPa	0.0526492	0.0331634	0.0843726	0.0120305	0.210914	0.0946789	0.0750859
1	100 MPa	0.687804	0.211673	0.637107	0.0698871	0.858499	0.582599	0.401573
1	100 MPa	0.73462	0.171145	0.543262	0.151269	0.807144	0.369773	0.529872
1	100 MPa	0.719587	0.217035	0.631445	0.0903464	0.725847	0.414033	0.395121
2	100 MPa	0.806192	0.224816	0.54722	0.053651	0.631038	0.617522	0.180865
2	100 MPa	0.627441	0.33872	0.563442	0.0709164	0.70023	0.566789	0.207877
2	100 MPa	0.704648	0.283594	0.628215	0.0914075	0.719967	0.535854	0.236076
3	100 MPa	0.830295	0.162508	0.842066	0.0951364	0.269706	0.486075	0.311779
3	100 MPa	0.835026	0.17676	0.836566	0.0570906	0.706966	0.500295	0.27501
3	100 MPa	0.671253	0.154724	0.620928	0.0566875	1.38349	0.597163	0.460261
4	100 MPa	0.675472	0.188107	0.50656	0.0294825	0.879734	0.803883	0.281931
4	100 MPa	0.673598	0.212387	0.618697	0.0789097	0.883107	0.646843	0.376572
4	100 MPa	0.73201	0.190454	0.594911	0.0525841	0.904289	0.747481	0.310985
5	100 MPa	0.921356	0.19386	0.878093	0.0839932	0.54106	0.422742	0.162173
5	100 MPa	0.556172	0.372038	0.686023	0.0603826	0.562705	0.438718	0.158583
5	100 MPa	0.9098	0.524496	0.788341	0.0690689	0.522745	0.462147	0.140222
6	100 MPa	0.647522	0.294409	0.928694	0.123392	0.337692	0.225848	0.170513
6	100 MPa	0.469001	0.413034	0.59693	0.0915051	0.42277	0.443054	0.415163
6	100 MPa	0.653537	0.281183	0.955356	0.166406	0.262875	0.172991	0.155716
7	100 MPa	0.572303	0.180051	0.594831	0.217188	0.714623	0.209634	0.627399
7	100 MPa	0.814996	0.119746	0.707079	0.21441	0.58966	0.30343	0.528338
7	100 MPa	0.811589	0.129885	0.730661	0.224492	0.731306	0.279611	0.483329
8	100 MPa	0.766518	0.179748	0.730912	0.0595601	0.613867	0.418739	0.227196
8	100 MPa	0.610764	0.0927314	0.514111	0.0412989	0.7551	0.514911	0.350303
8	100 MPa	0.699482	0.123596	0.687916	0.0874891	0.626852	0.40458	0.267621
9	100 MPa	0.575266	0.164875	0.665118	0.0111845	0.675195	0.522912	0.233708
9	100 MPa	0.923143	0.183102	0.874522	0.0479657	0.697183	0.617367	0.144291
9	100 MPa	0.624409	0.340288	0.763433	0.0299688	0.494243	0.467138	0.0853533
10	100 MPa	0.576139	0.180877	0.452079	0.0599518	0.80482	0.559815	0.300555
10	100 MPa	0.592616	0.129387	0.471768	0.0683603	0.817265	0.55088	0.370429
10	100 MPa	0.566009	0.187311	0.472	0.0587944	0.72012	0.461821	0.297464

## Sheet: defect_strain
Subject	Stiffness [MPa]	tibia_cMT1	tibia_aMT1	femur_c1MF1	femur_c2MF1	tibia_cLT1	femur_c1LF1	femur_c2LF1
1	reference	0.101201	0.0678703	0.094307	0.0385421	0.120871	0.0994681	0.0981628
1	reference	0.107146	0.0633847	0.0885617	0.0537006	0.119965	0.0800968	0.104359
1	reference	0.103367	0.0714894	0.0932878	0.0415479	0.110046	0.0813228	0.0851988
2	reference	0.105064	0.0679468	0.0838903	0.03496	0.104368	0.100511	0.0671236
2	reference	0.0981726	0.084751	0.0893933	0.0389455	0.108463	0.0937323	0.0747679
2	reference	0.103358	0.0772983	0.0936372	0.0445473	0.109813	0.0912056	0.077715
3	reference	0.121416	0.069408	0.12734	0.0499035	0.112573	0.104647	0.0985722
3	reference	0.121048	0.0705568	0.126337	0.0414228	0.110609	0.103663	0.095082
3	reference	0.105887	0.0657277	0.109566	0.0417208	0.134512	0.123585	0.129033
4	reference	0.0978513	0.0619406	0.0861641	0.0287114	0.12431	0.119258	0.091438
4	reference	0.100738	0.0665735	0.0975596	0.0441757	0.123105	0.108031	0.102263
4	reference	0.102614	0.0635102	0.095006	0.0378245	0.123501	0.115922	0.0958739
5	reference	0.120713	0.0649131	0.111433	0.0445176	0.0935004	0.0826365	0.0634759
5	reference	0.0969825	0.0905801	0.103016	0.0377975	0.0954729	0.082272	0.0665126
5	reference	0.117185	0.0595127	0.105896	0.0417496	0.0917509	0.0850168	0.0607371
6	reference	0.116252	0.0892823	0.132848	0.0574772	0.0876834	0.0736474	0.0746434
6	reference	0.0992138	0.0889124	0.109852	0.0483936	0.12256	0.100571	0.115349
6	reference	0.120212	0.0872917	0.137658	0.0664289	0.0812039	0.0695143	0.0679981
7	reference	0.100594	0.0660209	0.109835	0.074158	0.114899	0.0762597	0.121788
7	reference	0.117133	0.0549151	0.115619	0.0746364	0.117164	0.0859662	0.114809
7	reference	0.116997	0.0567494	0.115036	0.0735018	0.112101	0.0794284	0.106848
8	reference	0.0986493	0.0572322	0.0904308	0.0352943	0.0896502	0.0699548	0.0666135
8	reference	0.0874521	0.0423424	0.0753458	0.030549	0.110744	0.0843222	0.090525
8	reference	0.0985164	0.0477257	0.0903503	0.0429446	0.0980312	0.0742081	0.075895
9	reference	0.0926808	0.0619723	0.105928	0.0241554	0.104009	0.0920643	0.0882553
9	reference	0.127004	0.0662186	0.129438	0.0401065	0.112053	0.103482	0.0782095
9	reference	0.10992	0.0850634	0.122802	0.0324934	0.0966446	0.091908	0.0609206
10	reference	0.0904062	0.0604614	0.0755256	0.034792	0.112084	0.0852967	0.0816341
10	reference	0.092489	0.0519981	0.0766691	0.0381321	0.115116	0.087802	0.0896067
10	reference	0.0914363	0.0617001	0.0760234	0.032691	0.106263	0.0788007	0.0754589
1	1 MPa	0.239375	0.142522	0.221982	0.0891935	0.333502	0.240362	0.235978
1	1 MPa	0.246436	0.131578	0.213817	0.147823	0.311022	0.194781	0.292908
1	1 MPa	0.242774	0.149849	0.225859	0.102301	0.295848	0.203529	0.233984
2	1 MPa	0.247999	0.140557	0.19285	0.074944	0.263039	0.255077	0.155331
2	1 MPa	0.219061	0.186859	0.212705	0.0874536	0.277671	0.222468	0.173465
2	1 MPa	0.231292	0.169306	0.23753	0.0997727	0.288976	0.224762	0.183343
3	1 MPa	0.292541	0.137323	0.299873	0.0972789	0.337041	0.23888	0.216695
3	1 MPa	0.29365	0.138146	0.293338	0.0794067	0.354488	0.244187	0.205349
3	1 MPa	0.247889	0.139424	0.252987	0.0831372	0.374409	0.270946	0.277051
4	1 MPa	0.226913	0.13164	0.194387	0.0566682	0.308767	0.295635	0.197343
4	1 MPa	0.227646	0.142182	0.2236	0.0945623	0.323254	0.256697	0.230048
4	1 MPa	0.233977	0.134586	0.212792	0.0760105	0.325231	0.281466	0.206384
5	1 MPa	0.286059	0.133737	0.268478	0.0978212	0.24982	0.603174	0.148
5	1 MPa	0.223451	0.20472	0.247806	0.0825115	0.250385	0.619651	0.15113
5	1 MPa	0.278539	0.122436	0.252016	0.0874704	0.244062	0.654152	0.136205
6	1 MPa	0.261081	0.195134	0.331132	0.123138	0.20023	0.157594	0.169946
6	1 MPa	0.221972	0.197657	0.265419	0.109696	0.318759	0.232449	0.269429
6	1 MPa	0.27134	0.190223	0.341872	0.147655	0.182361	0.147313	0.156579
7	1 MPa	0.22325	0.147466	0.272743	0.174063	0.314023	0.154757	0.317301
7	1 MPa	0.278627	0.117169	0.280569	0.167572	0.309746	0.182426	0.281442
7	1 MPa	0.280062	0.118984	0.277575	0.16515	0.310911	0.170206	0.255741
8	1 MPa	0.230676	0.125591	0.230943	0.0729935	0.265837	0.187902	0.158189
8	1 MPa	0.206902	0.0888098	0.197565	0.0629844	0.285692	0.211268	0.213029
8	1 MPa	0.230285	0.102356	0.238102	0.0917597	0.260278	0.18195	0.181487
9	1 MPa	0.213577	0.134715	0.27592	0.0431982	0.307866	0.227702	0.182305
9	1 MPa	0.305646	0.131382	0.322	0.0754839	0.272534	0.26049	0.160618
9	1 MPa	0.245043	0.192236	0.303657	0.0598575	0.224787	0.20736	0.120867
10	1 MPa	0.196151	0.129376	0.187748	0.0777934	0.294812	0.221497	0.201355
10	1 MPa	0.200179	0.105322	0.182138	0.0874642	0.305906	0.22321	0.218777
10	1 MPa	0.132495	0.128276	0.186136	0.0787199	0.279406	0.203847	0.19738
1	100 MPa	0.0162438	0.0117497	0.0165485	0.0066035	0.0176403	0.0174107	0.0165484
1	100 MPa	0.0175174	0.0108368	0.0158821	0.00851518	0.0183852	0.014137	0.0159425
1	100 MPa	0.0168717	0.0121425	0.0167221	0.0071448	0.0162905	0.0138256	0.0136597
2	100 MPa	0.0167975	0.0116787	0.0154827	0.00645621	0.0157463	0.017129	0.0116198
2	100 MPa	0.0160245	0.0142579	0.0159563	0.00703198	0.0163039	0.0165104	0.0129569
2	100 MPa	0.0168742	0.0132086	0.016931	0.00794321	0.0164164	0.0159455	0.013351
3	100 MPa	0.0203216	0.0120282	0.0210562	0.00967863	0.00698718	0.01705	0.0163129
3	100 MPa	0.0199459	0.012682	0.0205605	0.00747622	0.0161432	0.0167537	0.015861
3	100 MPa	0.0177912	0.0113477	0.0178904	0.00706586	0.0291522	0.0202705	0.0217193
4	100 MPa	0.0156483	0.0111049	0.0147678	0.00527924	0.0193977	0.0198156	0.0165028
4	100 MPa	0.0168239	0.0116192	0.0170433	0.00772338	0.0185801	0.018305	0.0176363
4	100 MPa	0.0169404	0.011194	0.0164279	0.00664359	0.0189618	0.0192058	0.0168703
5	100 MPa	0.0194051	0.011496	0.0199394	0.00813827	0.0138777	0.0144287	0.0106902
5	100 MPa	0.015937	0.0148594	0.017925	0.00695986	0.014162	0.014277	0.011467
5	100 MPa	0.0185754	0.0189372	0.0186184	0.00771918	0.0135843	0.0145731	0.0105207
6	100 MPa	0.0200851	0.0154132	0.0225006	0.0104408	0.0142842	0.0133879	0.0128476
6	100 MPa	0.0167534	0.0191883	0.0189419	0.00845393	0.0166474	0.0181015	0.0194284
6	100 MPa	0.0207495	0.015064	0.0235117	0.0118038	0.0133144	0.0127156	0.011578
7	100 MPa	0.0175234	0.0113226	0.0177238	0.0117637	0.0175379	0.0134462	0.0183493
7	100 MPa	0.0191745	0.0100896	0.0188769	0.0119637	0.0118582	0.0148906	0.0175646
7	100 MPa	0.0190807	0.0103099	0.0194397	0.0122402	0.0167047	0.0134605	0.0168657
8	100 MPa	0.0156125	0.010171	0.0157052	0.00636983	0.0126135	0.0123457	0.0117041
8	100 MPa	0.0132513	0.00742181	0.0127717	0.00591847	0.016149	0.014799	0.0162406
8	100 MPa	0.0153028	0.00804939	0.0156216	0.00820184	0.0140617	0.0130288	0.0136805
9	100 MPa	0.0154807	0.0108407	0.0164999	0.00442192	0.0149952	0.0149379	0.0158192
9	100 MPa	0.0205762	0.0122526	0.0204504	0.00761897	0.0182461	0.0165935	0.014148
9	100 MPa	0.0179619	0.0155125	0.0194945	0.00604721	0.014581	0.0137309	0.010543
10	100 MPa	0.014481	0.0100968	0.0136184	0.00645767	0.0163206	0.0154354	0.0144778
10	100 MPa	0.0148232	0.00887778	0.0141268	0.00705113	0.0171507	0.0159624	0.015694
10	100 MPa	0.0145744	0.0105105	0.0142097	0.00600196	0.0158589	0.0144021	0.012986

## Sheet: surround_area
Subject	Stiffness [MPa]	tibia_cMT1	tibia_aMT1	femur_c1MF1	femur_c2MF1	tibia_cLT1	femur_c1LF1	femur_c2LF1
1	reference	101.935	141.901	113.729	157.439	57.8856	88.6713	101.892
1	reference	104.013	146.657	121.183	147.429	61.7701	96.9584	84.083
1	reference	104.865	143.204	116.98	155.872	59.7892	92.1099	90.8764
2	reference	111.51	158.321	136.295	179.913	67.7684	76.5271	110.313
2	reference	118.944	142.749	128.041	168.457	62.0919	81.4766	110.408
2	reference	116.747	148.594	126.859	168.217	59.5697	81.3958	107.415
3	reference	119.546	172.528	127.564	188.954	57.0348	93.0792	110.702
3	reference	118.601	173.138	127.485	193.242	57.7344	90.9066	113.816
3	reference	108.754	154.625	117.964	171.214	71.2081	99.5882	114.899
4	reference	107.151	151.861	127.272	176.49	77.309	88.9873	129.13
4	reference	110.745	146.142	120.218	163.879	64.5438	89.5804	112.405
4	reference	110.569	153.891	125.625	174.622	70.3695	89.5965	123.941
5	reference	115.921	168.697	128.684	184.394	51.9285	72.2835	96.8415
5	reference	122.406	137.84	118.53	168.464	50.5388	70.4222	99.1705
5	reference	113.807	169.471	129.505	185.69	52.8207	66.8514	98.87
6	reference	125.434	150.033	112.368	169.115	44.7629	60.4241	67.964
6	reference	115.66	129.258	110.946	151.445	52.839	84.4647	90.6715
6	reference	126.826	152.095	113.759	164.787	44.0503	58.7572	58.4806
7	reference	104.749	133.536	106.003	132.051	48.7562	100.996	65.8889
7	reference	103.266	156.673	115.615	149.571	58.2441	100.054	80.2712
7	reference	105.478	158.618	118.376	152.671	52.3221	96.9693	83.0529
8	reference	93.3958	139.758	99.8217	153.083	35.5941	64.2049	84.5815
8	reference	80.9083	128.982	89.4376	139.834	45.7644	67.7033	88.6206
8	reference	91.5951	137.264	96.1423	146.287	40.8773	64.2579	81.6414
9	reference	107.581	144.738	101.744	171.938	52.4704	72.1794	112.736
9	reference	131.07	186.331	141.123	208.444	76.1195	78.1772	131.387
9	reference	136.327	164.943	136.307	199.537	67.3952	67.4938	120.999
10	reference	95.0725	127.63	106.966	143.313	53.4407	78.4206	101.603
10	reference	90.0535	128.871	103.012	138.304	54.2474	79.7795	96.5399
10	reference	93.6115	125.516	106.252	140.117	53.2547	78.8829	91.8555
1	1 MPa	129.559	154.146	128.005	167.076	102.966	112.526	125.375
1	1 MPa	127.716	156.908	135.599	163.723	99.6677	117.516	118.206
1	1 MPa	130.878	154.73	131.708	166.642	97.1246	113.008	118.208
2	1 MPa	140.684	170.272	152.204	188.555	100.353	100.949	126.492
2	1 MPa	143.119	157.953	141.948	177.933	98.4369	101.79	126.73
2	1 MPa	142.289	161.24	147.265	177.847	98.3027	103.397	124.954
3	1 MPa	144.601	175.784	148.021	189.042	102.74	112.503	125.052
3	1 MPa	145.167	177.475	146.04	191.934	110.148	113.159	126.621
3	1 MPa	130.107	157.853	130.345	171.524	119.249	117.971	131.209
4	1 MPa	131.571	158.379	138.723	177.583	111.856	117.641	140.872
4	1 MPa	132.923	155.699	132.77	169.89	104.936	113.276	129.841
4	1 MPa	134.622	161.916	138.573	177.885	110.376	116.978	138.655
5	1 MPa	147.814	177.815	150.649	193.082	82.6626	88.2729	110.929
5	1 MPa	145.396	155.856	138.043	176.863	82.0229	87.445	111.392
5	1 MPa	146.792	178.325	151.232	193.305	85.0112	87.3529	112.257
6	1 MPa	149.024	162.863	138.75	177.629	61.1385	67.2009	79.5895
6	1 MPa	136.832	147.675	127.799	160.351	96.0727	105.269	113.883
6	1 MPa	149.64	165.214	141.471	176.334	58.2037	63.7918	69.4844
7	1 MPa	120.975	141.984	124.555	143.463	85.8382	108.063	97.9841
7	1 MPa	129.477	159.045	135.158	158.542	92.0475	110.319	105.921
7	1 MPa	131.728	161.45	137.038	161.138	89.2144	107.682	105.087
8	1 MPa	124.782	149.78	122.149	163.022	79.1685	90.0454	102.986
8	1 MPa	110.424	136.464	108.436	146.589	86.3387	94.1526	129.467
8	1 MPa	121.875	145.887	120.334	155.58	75.6592	84.5516	99.1648
9	1 MPa	128.376	153.463	123.964	172.237	98.5568	100.389	121.221
9	1 MPa	159.1	190.384	171.029	208.435	104.48	103.129	136.809
9	1 MPa	155.547	167.165	157.39	194.902	83.4545	80.4524	116.793
10	1 MPa	119.229	140.058	122.981	153.05	96.2167	105.476	123.11
10	1 MPa	114.38	138.962	119.188	148.772	97.6779	106.253	119.731
10	1 MPa	107.61	138.899	122.338	151.032	90.7595	102.623	115.5
1	100 MPa	88.7602	137.102	107.585	155.476	39.6142	78.6484	92.9188
1	100 MPa	91.504	144.295	115.239	142.101	46.2212	91.1358	72.19
1	100 MPa	91.2984	139.514	111.174	153.269	45.19	83.7648	82.669
2	100 MPa	97.3808	153.146	130.427	179.34	53.7366	68.3682	105.191
2	100 MPa	107.289	135.197	122.766	167.209	48.8277	75.821	104.785
2	100 MPa	104.359	141.086	120.8	165.037	45.5425	75.1372	100.807
3	100 MPa	96.1113	167.002	109.671	183.707	23.2868	77.6331	97.4178
3	100 MPa	94.9297	166.121	108.656	185.991	34.3472	75.159	102.08
3	100 MPa	86.7408	146.533	104.352	163.233	65.2923	80.7077	97.7214
4	100 MPa	90.4419	146.891	117.814	172.848	55.5232	72.2815	119.354
4	100 MPa	94.6085	137.393	111.388	158.902	43.0054	75.8311	100.478
4	100 MPa	93.5014	148.305	116.18	170.574	48.2698	74.0279	113.452
5	100 MPa	99.4907	164.704	117.167	181.806	39.6692	66.2326	91.1696
5	100 MPa	110.781	127.781	110.736	167.478	37.9004	64.1816	92.9536
5	100 MPa	96.1969	139.15	119.829	184.64	40.5026	60.1151	94.0558
6	100 MPa	112.251	141.797	98.5782	164.582	35.6511	56.4322	61.636
6	100 MPa	104.093	150.655	103.725	147.911	41.6875	75.9013	78.4979
6	100 MPa	113.45	145.117	99.0044	158.67	36.5058	56.1728	52.7672
7	100 MPa	89.4337	123.342	92.8103	123.456	30.3763	93.5108	46.9136
7	100 MPa	81.6942	147.989	99.0238	139.236	59.1576	90.2663	63.4975
7	100 MPa	83.2699	150.999	101.67	143.743	30.6729	87.2829	68.7777
8	100 MPa	82.1515	137.591	93.6713	156.357	26.7484	59.2571	83.6348
8	100 MPa	68.1441	130.128	82.486	140.391	29.6947	58.3427	83.469
8	100 MPa	79.8269	133.069	87.7662	145.764	26.6372	57.8758	77.2268
9	100 MPa	90.7132	136.294	88.1658	170.215	27.8014	55.9851	105.179
9	100 MPa	108.979	179.72	120.735	204.053	58.3503	64.7779	125.884
9	100 MPa	119.182	147.881	114.847	191.315	47.1624	51.5792	108.271
10	100 MPa	86.4426	124.318	102.902	145.805	40.8183	71.8174	95.9383
10	100 MPa	81.1999	128.916	99.8365	140.128	43.3041	73.6358	90.928
10	100 MPa	85.6389	124.833	103.765	142.482	43.4526	74.8007	88.1271

## Sheet: surround_pressure
Subject	Stiffness [MPa]	tibia_cMT1	tibia_aMT1	femur_c1MF1	femur_c2MF1	tibia_cLT1	femur_c1LF1	femur_c2LF1
1	reference	3.75006	4.02523	3.95767	3.92516	2.68662	3.58597	3.17772
1	reference	3.96071	4.22532	4.03901	3.74006	3.32016	3.87827	2.67534
1	reference	3.89535	4.12703	3.93623	3.91011	2.92378	3.33333	2.63437
2	reference	3.75454	4.07214	3.84623	3.93459	2.91939	3.27429	3.33688
2	reference	4.23149	4.17723	4.25312	4.27819	2.94363	3.52757	3.30643
2	reference	4.18991	4.26101	4.2589	4.26775	2.8233	3.48789	3.21188
3	reference	4.02962	4.57822	4.44562	4.87755	2.22274	3.51749	3.4343
3	reference	3.79249	4.47224	4.19218	4.76593	2.18369	3.40865	3.45113
3	reference	3.6815	4.02243	4.13685	4.36179	2.82319	4.12651	4.01519
4	reference	3.47346	3.77575	3.80923	3.86683	3.14364	3.59375	3.94842
4	reference	3.87607	4.02058	4.15884	4.19705	2.80801	3.70677	3.55216
4	reference	3.73751	4.00462	4.07075	4.12557	2.93517	3.67234	3.81376
5	reference	4.11968	4.65342	4.11989	4.40894	2.50925	3.2314	2.97245
5	reference	4.35161	4.23984	4.38163	4.50272	2.39311	3.02843	2.88632
5	reference	3.86997	4.43883	3.93976	4.2622	2.31693	2.92846	2.93409
6	reference	4.81621	4.98027	4.43885	4.94301	2.88162	3.2713	2.92264
6	reference	4.4181	4.23805	4.55691	4.55373	2.89392	3.95925	3.32994
6	reference	5.0118	5.22325	4.64296	5.11194	2.85938	3.24568	2.82021
7	reference	4.24279	4.17003	4.22358	4.33462	2.7378	4.09192	2.61358
7	reference	3.74788	4.34285	4.016	4.32552	2.62937	3.82925	2.96086
7	reference	3.79269	4.37454	4.0844	4.38297	2.28956	3.66654	2.9374
8	reference	3.41887	3.82812	3.2524	3.5928	1.69149	2.47557	2.46938
8	reference	2.89015	3.33839	2.94093	3.12783	2.27187	2.86874	3.0729
8	reference	3.45674	3.84797	3.30044	3.61222	2.05855	2.68361	2.6828
9	reference	3.61701	3.76065	3.6594	4.12936	1.79332	2.59271	3.21436
9	reference	4.07719	4.66671	4.16155	4.79537	3.44728	3.67688	3.97737
9	reference	4.32858	4.44755	4.28827	4.79814	3.00369	3.21091	3.49179
10	reference	3.58355	3.69082	3.42507	3.44908	2.74858	3.25123	3.00733
10	reference	3.57311	3.74572	3.41337	3.36974	3.18163	3.49431	3.1148
10	reference	3.62108	3.8026	3.40969	3.46671	3.01408	3.32644	2.78025
1	1 MPa	4.56255	4.39254	4.83877	4.29952	4.12962	4.38883	4.14013
1	1 MPa	4.72592	4.50314	4.79322	4.36249	4.48084	4.47237	4.08475
1	1 MPa	4.68954	4.47146	4.76894	4.34335	4.00019	3.97097	3.69144
2	1 MPa	4.61622	4.39092	4.61108	4.30255	4.047	4.17146	3.90549
2	1 MPa	4.90564	4.77187	5.1624	4.67014	4.07776	4.31769	3.93211
2	1 MPa	4.96581	4.77982	5.38003	4.72074	4.00368	4.27101	3.88686
3	1 MPa	5.21411	5.11769	5.41088	4.99488	3.78436	4.19237	3.92801
3	1 MPa	4.99646	4.90023	5.12209	4.77261	4.00862	4.13386	3.9156
3	1 MPa	4.76165	4.51576	4.88877	4.42208	4.87486	4.87685	4.75027
4	1 MPa	4.39082	4.14655	4.45347	3.96704	4.62147	4.64809	4.47738
4	1 MPa	4.73166	4.53145	4.92659	4.43573	4.2806	4.53839	4.27433
4	1 MPa	4.67558	4.42177	4.80836	4.28526	4.4177	4.60407	4.38802
5	1 MPa	5.06139	4.94123	5.21252	4.81387	3.70672	3.8375	3.49314
5	1 MPa	5.04862	4.9322	5.37542	4.83573	3.60505	3.76814	3.45977
5	1 MPa	4.82583	4.70518	4.99026	4.55195	3.47244	3.69128	3.42666
6	1 MPa	5.67877	5.50772	5.87	5.38665	3.82657	3.79715	3.49685
6	1 MPa	5.11295	4.96778	5.52529	4.92846	4.40957	4.64584	4.33328
6	1 MPa	5.81188	5.70868	6.00554	5.63307	3.68581	3.72768	3.36514
7	1 MPa	5.12945	4.75082	5.05037	4.84739	4.25625	4.38386	3.94682
7	1 MPa	4.89141	4.70242	4.91018	4.75099	4.20078	4.31167	4.05977
7	1 MPa	4.92659	4.72684	4.94938	4.82025	3.81416	4.07849	3.83655
8	1 MPa	4.20014	4.06884	4.36341	3.93501	2.97501	3.25396	3.15371
8	1 MPa	3.60744	3.45067	3.8093	3.39173	3.6795	3.78827	4.39315
8	1 MPa	4.16209	4.00954	4.32061	3.9991	3.33983	3.45256	3.32653
9	1 MPa	4.49994	4.26577	4.55077	4.09877	3.27339	3.58555	3.56394
9	1 MPa	5.19085	4.97885	5.08059	4.81165	4.81335	4.73293	4.24674
9	1 MPa	5.2178	5.03365	5.22983	4.81239	3.85428	3.847	3.42501
10	1 MPa	4.1968	3.95495	4.29947	3.92031	3.951	4.18865	3.9025
10	1 MPa	4.20594	3.90859	4.22575	3.87319	4.17582	4.33081	4.16075
10	1 MPa	3.50717	4.01642	4.26518	3.91892	4.03517	4.12123	3.80832
1	100 MPa	3.11867	3.6269	3.50656	3.80724	1.97776	3.24632	2.76659
1	100 MPa	3.31203	3.90454	3.65949	3.5767	2.60577	3.66468	2.24241
1	100 MPa	3.20246	3.73929	3.50223	3.77943	2.21856	3.07864	2.33177
2	100 MPa	3.08716	3.70521	3.52437	3.90488	2.26412	2.9081	3.09669
2	100 MPa	3.62928	3.66277	3.86711	4.21166	2.18082	3.20637	3.03938
2	100 MPa	3.56617	3.82059	3.84558	4.17908	1.99208	3.10817	2.92947
3	100 MPa	3.49397	4.44729	3.5082	4.84894	1.15882	2.98018	2.95628
3	100 MPa	3.23033	4.34336	3.30539	4.53573	1.60722	2.85984	3.01646
3	100 MPa	3.02215	3.87652	3.40226	4.02481	2.82354	3.44	3.29317
4	100 MPa	2.92053	3.52075	3.37398	3.76191	2.44672	3.03696	3.58174
4	100 MPa	3.29429	3.71353	3.59508	3.96793	2.06559	3.18187	3.07671
4	100 MPa	3.10291	3.73082	3.53297	3.95055	2.22236	3.11698	3.46228
5	100 MPa	3.39598	4.34804	3.54799	4.32691	1.88788	2.86189	2.70923
5	100 MPa	3.84299	3.69201	3.89528	4.43762	1.72829	2.63553	2.65905
5	100 MPa	3.18758	4.17633	3.42503	4.1753	1.72556	2.56287	2.75413
6	100 MPa	4.21871	4.6025	3.63511	4.7778	2.36683	2.96065	2.64811
6	100 MPa	3.86465	4.99843	3.97807	4.36372	2.56664	3.56619	2.81524
6	100 MPa	4.40172	4.77686	3.86373	4.83465	2.46823	3.00285	2.53323
7	100 MPa	3.75436	3.88097	3.62332	3.84777	2.10918	3.7542	1.99046
7	100 MPa	3.06504	4.22103	3.28832	3.78384	2.66639	3.47976	2.26144
7	100 MPa	3.1152	4.23237	3.33315	3.85321	1.64205	3.25408	2.38776
8	100 MPa	2.75499	3.46556	2.88094	3.63691	1.15798	2.26745	2.40428
8	100 MPa	2.3212	3.08043	2.64328	3.16946	1.53866	2.57644	2.82329
8	100 MPa	2.81738	3.49335	2.90438	3.61323	1.35524	2.43212	2.49538
9	100 MPa	3.10613	3.50806	2.98291	4.0282	1.16857	2.01479	2.93756
9	100 MPa	3.41112	4.46084	3.47789	4.60864	2.64882	2.98512	3.70547
9	100 MPa	3.84348	4.0547	3.58656	4.62804	2.13421	2.45289	3.04631
10	100 MPa	2.96345	3.24276	3.17494	3.5016	2.0995	2.98929	2.74435
10	100 MPa	2.91566	3.37265	3.19337	3.39821	2.35024	3.22828	2.80621
10	100 MPa	2.98201	3.35591	3.18586	3.51052	2.2493	3.10886	2.62942

## Sheet: surround_force
Subject	Stiffness [MPa]	tibia_cMT1	tibia_aMT1	femur_c1MF1	femur_c2MF1	tibia_cLT1	femur_c1LF1	femur_c2LF1
1	reference	0.648384	0.968825	0.763449	1.04819	0.263782	0.539336	0.54919
1	reference	0.698763	1.05107	0.830209	0.93526	0.347861	0.637812	0.381555
1	reference	0.692864	1.00245	0.781019	1.03378	0.296508	0.52078	0.406068
2	reference	0.713023	1.09798	0.892792	1.20558	0.336941	0.426744	0.626904
2	reference	0.857175	1.01554	0.927454	1.22739	0.311281	0.489489	0.621721
2	reference	0.83308	1.07832	0.920142	1.22266	0.286429	0.483503	0.587571
3	reference	0.680312	1.11549	0.800887	1.30157	0.179035	0.462376	0.536912
3	reference	0.635217	1.09352	0.754759	1.30064	0.178047	0.43761	0.554721
3	reference	0.565434	0.878373	0.689175	1.05466	0.283909	0.580364	0.651524
4	reference	0.620459	0.955879	0.80821	1.13771	0.405151	0.533126	0.84997
4	reference	0.715598	0.979527	0.833482	1.14662	0.302139	0.553557	0.66563
4	reference	0.688922	1.02738	0.85252	1.20098	0.344327	0.548514	0.787993
5	reference	0.788135	1.29556	0.874958	1.3417	0.215043	0.385483	0.475064
5	reference	0.879083	0.964496	0.857118	1.25187	0.199601	0.351969	0.472392
5	reference	0.726861	1.24148	0.842041	1.30616	0.201973	0.323091	0.478755
6	reference	0.865497	1.0705	0.71459	1.19762	0.184799	0.283188	0.284576
6	reference	0.732086	0.784815	0.724313	0.988017	0.219071	0.479106	0.432565
6	reference	0.91064	1.13815	0.756705	1.20685	0.180453	0.273219	0.236286
7	reference	0.703192	0.881072	0.70839	0.905661	0.211205	0.653887	0.272471
7	reference	0.61237	1.07657	0.73465	1.02366	0.242312	0.606208	0.376054
7	reference	0.632966	1.09789	0.765005	1.05876	0.189544	0.562552	0.386002
8	reference	0.61232	1.02597	0.622584	1.0547	0.115456	0.304799	0.400528
8	reference	0.448418	0.825723	0.504399	0.838734	0.199379	0.372452	0.522219
8	reference	0.607167	1.01288	0.608492	1.01332	0.161366	0.330686	0.420018
9	reference	0.597801	0.836215	0.571991	1.09075	0.144558	0.2875	0.556707
9	reference	0.820985	1.33588	0.902241	1.53561	0.403128	0.441601	0.802822
9	reference	0.906565	1.127	0.897989	1.47085	0.310996	0.332938	0.649081
10	reference	0.617704	0.854059	0.664245	0.89619	0.266312	0.462263	0.553985
10	reference	0.583389	0.875188	0.637506	0.844972	0.312925	0.505434	0.545191
10	reference	0.61458	0.865352	0.656844	0.880681	0.291021	0.475745	0.463021
1	1 MPa	1.00264	1.14846	1.05059	1.21844	0.721231	0.837669	0.880427
1	1 MPa	1.02377	1.19848	1.10244	1.21147	0.757501	0.891464	0.818985
1	1 MPa	1.04104	1.17352	1.06538	1.22766	0.658991	0.761161	0.740136
2	1 MPa	1.10603	1.27331	1.19526	1.38165	0.691669	0.717173	0.841344
2	1 MPa	1.19572	1.28366	1.248	1.41521	0.68362	0.7485	0.848669
2	1 MPa	1.20336	1.31256	1.34933	1.42986	0.670285	0.752098	0.82715
3	1 MPa	1.06478	1.27046	1.1311	1.3335	0.549091	0.666092	0.6937
3	1 MPa	1.02433	1.22818	1.0564	1.29365	0.623565	0.660628	0.700188
3	1 MPa	0.874918	1.00668	0.89992	1.07117	0.820965	0.812503	0.880219
4	1 MPa	0.96307	1.09481	1.02991	1.17441	0.861772	0.911561	1.05149
4	1 MPa	1.04849	1.17619	1.09044	1.25628	0.748829	0.857023	0.925194
4	1 MPa	1.04931	1.19355	1.11078	1.27078	0.812875	0.897841	1.01428
5	1 MPa	1.2347	1.45004	1.29595	1.53395	0.505678	0.559052	0.639496
5	1 MPa	1.21144	1.26864	1.22462	1.41148	0.488003	0.543798	0.636028
5	1 MPa	1.16909	1.38473	1.24549	1.45217	0.487177	0.532145	0.634831
6	1 MPa	1.21242	1.2851	1.16685	1.37081	0.335173	0.365575	0.398728
6	1 MPa	1.00231	1.05103	1.01164	1.13221	0.606932	0.700663	0.707001
6	1 MPa	1.24597	1.35122	1.2172	1.42306	0.307346	0.34068	0.334992
7	1 MPa	0.981833	1.06728	0.995305	1.10033	0.57807	0.749556	0.611893
7	1 MPa	1.00208	1.18335	1.05005	1.19179	0.611806	0.752606	0.680383
7	1 MPa	1.02682	1.20748	1.07316	1.22897	0.538401	0.694887	0.637916
8	1 MPa	1.00504	1.16867	1.02208	1.23016	0.451658	0.561878	0.622827
8	1 MPa	0.763889	0.903006	0.792113	0.953435	0.609204	0.683978	1.0907
8	1 MPa	0.972737	1.12171	0.99702	1.19312	0.484568	0.559799	0.632583
9	1 MPa	0.887487	1.00571	0.866667	1.08456	0.495628	0.552984	0.663712
9	1 MPa	1.26876	1.45623	1.33492	1.54076	0.772598	0.749861	0.892572
9	1 MPa	1.24687	1.2927	1.26455	1.44095	0.494157	0.47548	0.614538
10	1 MPa	0.907216	1.00429	0.958658	1.08784	0.689239	0.801014	0.871059
10	1 MPa	0.872215	0.984757	0.913158	1.04472	0.739519	0.834301	0.903212
10	1 MPa	0.684262	1.01146	0.94604	1.07311	0.663997	0.766805	0.797493
1	100 MPa	0.469524	0.843428	0.639883	1.00402	0.13289	0.433063	0.436032
1	100 MPa	0.514048	0.955629	0.715305	0.862084	0.20429	0.566493	0.274575
1	100 MPa	0.495926	0.884862	0.660415	0.982538	0.170052	0.437411	0.326962
2	100 MPa	0.511997	0.966395	0.782857	1.19267	0.207207	0.338609	0.554771
2	100 MPa	0.663149	0.84336	0.808536	1.19935	0.181351	0.414036	0.5424
2	100 MPa	0.633823	0.918017	0.791161	1.17462	0.154511	0.397736	0.502941
3	100 MPa	0.474246	1.04889	0.543358	1.25801	0.0381095	0.326738	0.406718
3	100 MPa	0.43307	1.01897	0.507209	1.19138	0.0779609	0.303552	0.434859
3	100 MPa	0.370211	0.802211	0.501394	0.927819	0.260355	0.392087	0.454478
4	100 MPa	0.440336	0.862156	0.662663	1.084	0.226471	0.365949	0.712665
4	100 MPa	0.519572	0.850562	0.667575	1.05111	0.148088	0.402238	0.515362
4	100 MPa	0.48366	0.922388	0.684265	1.12337	0.178832	0.384665	0.654832
5	100 MPa	0.557601	1.18188	0.686061	1.29826	0.123596	0.312824	0.407635
5	100 MPa	0.702606	0.778583	0.711875	1.22655	0.108103	0.279161	0.407914
5	100 MPa	0.506056	0.95908	0.677335	1.2723	0.115342	0.254265	0.42751
6	100 MPa	0.678444	0.934985	0.513384	1.12656	0.120888	0.239363	0.233837
6	100 MPa	0.576337	1.07885	0.591154	0.924701	0.153291	0.38779	0.316605
6	100 MPa	0.715434	0.993129	0.548031	1.09901	0.12909	0.241659	0.191506
7	100 MPa	0.531263	0.7574	0.532078	0.75161	0.101373	0.555458	0.147749
7	100 MPa	0.396187	0.988371	0.515212	0.8336	0.249578	0.49699	0.227203
7	100 MPa	0.410436	1.01118	0.536191	0.876358	0.0796916	0.449397	0.259843
8	100 MPa	0.434015	0.914392	0.5175	1.09049	0.0593974	0.25766	0.385603
8	100 MPa	0.303326	0.768691	0.418112	0.853287	0.0876176	0.288254	0.451908
8	100 MPa	0.431285	0.891431	0.488821	1.00999	0.069227	0.269931	0.369551
9	100 MPa	0.432874	0.734539	0.404028	1.05337	0.0499104	0.17329	0.474666
9	100 MPa	0.571096	1.23164	0.645091	1.44473	0.237447	0.297071	0.716614
9	100 MPa	0.70373	0.921177	0.632802	1.36025	0.154634	0.194368	0.506706
10	100 MPa	0.464448	0.730905	0.592339	0.925657	0.155375	0.389232	0.477357
10	100 MPa	0.429245	0.788299	0.578029	0.863348	0.184524	0.430994	0.462626
10	100 MPa	0.463011	0.759539	0.599359	0.906866	0.177205	0.421617	0.420127

## Sheet: surround_strain
Subject	Stiffness [MPa]	tibia_cMT1	tibia_aMT1	femur_c1MF1	femur_c2MF1	tibia_cLT1	femur_c1LF1	femur_c2LF1
1	reference	0.0919277	0.0986822	0.097022	0.0964548	0.0668908	0.0880652	0.079062
1	reference	0.0967839	0.103243	0.0988258	0.092263	0.0814388	0.0948417	0.0671614
1	reference	0.0953798	0.101089	0.0965638	0.0962851	0.072908	0.0827241	0.065958
2	reference	0.0922074	0.099872	0.0945321	0.0966903	0.0724644	0.0810376	0.0827822
2	reference	0.102831	0.102056	0.103617	0.10433	0.0732755	0.0869855	0.0822151
2	reference	0.101815	0.103837	0.103593	0.10407	0.0703362	0.0860372	0.0799464
3	reference	0.0984125	0.111343	0.108075	0.118084	0.0560582	0.0869787	0.0850092
3	reference	0.0930315	0.109058	0.102338	0.115564	0.0551134	0.0844709	0.0854047
3	reference	0.09062	0.0987006	0.101181	0.10643	0.0698096	0.0997505	0.0979922
4	reference	0.0856196	0.0928734	0.0935781	0.0949613	0.0776671	0.0878963	0.0965157
4	reference	0.0948398	0.0983502	0.101419	0.102457	0.0697344	0.0904017	0.0874368
4	reference	0.0915935	0.0980407	0.0994879	0.100815	0.072608	0.0896705	0.0933874
5	reference	0.100493	0.113048	0.100668	0.10763	0.062661	0.0801733	0.0742206
5	reference	0.105713	0.103537	0.106459	0.109463	0.0603684	0.0753232	0.0723604
5	reference	0.0947517	0.108166	0.0965495	0.104177	0.0582339	0.0729038	0.0732743
6	reference	0.115972	0.119677	0.107272	0.119099	0.0716063	0.0809658	0.0727907
6	reference	0.107118	0.1033	0.110316	0.1105	0.0711054	0.0961222	0.0824005
6	reference	0.120191	0.124992	0.111799	0.122775	0.0711248	0.0804067	0.0703289
7	reference	0.102907	0.10149	0.102475	0.10569	0.0680675	0.0997911	0.0654648
7	reference	0.0919416	0.105786	0.097884	0.105557	0.0655767	0.0937073	0.0737612
7	reference	0.0930305	0.106482	0.0995351	0.10683	0.0574732	0.0901152	0.0731591
8	reference	0.0845414	0.0942111	0.0807295	0.0888176	0.0431657	0.0623765	0.0622588
8	reference	0.0721619	0.0827474	0.0734322	0.0777846	0.0569864	0.0712674	0.0764887
8	reference	0.0852059	0.0943176	0.0816729	0.0889881	0.052102	0.0670328	0.0672372
9	reference	0.0886951	0.0925091	0.090113	0.100934	0.0456109	0.0651087	0.0798604
9	reference	0.0994396	0.113045	0.101589	0.115831	0.0852004	0.0905089	0.0974356
9	reference	0.105241	0.107979	0.104538	0.115944	0.0748164	0.0797364	0.0862452
10	reference	0.0879412	0.0907359	0.0845729	0.085257	0.0680499	0.0800514	0.0748519
10	reference	0.0875836	0.0918882	0.084183	0.0833646	0.0783847	0.0858325	0.0775588
10	reference	0.0888769	0.093382	0.0841793	0.0857507	0.0746061	0.0822463	0.0694831
1	1 MPa	0.110532	0.106889	0.116828	0.104752	0.10041	0.106624	0.101088
1	1 MPa	0.114049	0.109538	0.115936	0.106243	0.107972	0.108605	0.099813
1	1 MPa	0.113444	0.108868	0.115322	0.10578	0.0979071	0.0976343	0.0911809
2	1 MPa	0.11175	0.107004	0.111836	0.104805	0.0990175	0.101802	0.0958175
2	1 MPa	0.118293	0.115208	0.123929	0.112928	0.0994941	0.105121	0.0963948
2	1 MPa	0.119345	0.115368	0.12805	0.113912	0.0977117	0.103981	0.0953241
3	1 MPa	0.124614	0.123152	0.12905	0.120363	0.0930033	0.10247	0.0964506
3	1 MPa	0.120043	0.11845	0.12294	0.115701	0.0982188	0.101164	0.096222
3	1 MPa	0.114925	0.109728	0.117633	0.107606	0.116615	0.116759	0.114237
4	1 MPa	0.106672	0.101243	0.108235	0.0972316	0.111469	0.111828	0.108369
4	1 MPa	0.114179	0.109829	0.118472	0.107563	0.103414	0.109379	0.103569
4	1 MPa	0.11294	0.107299	0.116035	0.104282	0.106645	0.110874	0.10628
5	1 MPa	0.121606	0.119429	0.12514	0.116373	0.0912324	0.0940934	0.0863255
5	1 MPa	0.121673	0.118802	0.128502	0.11673	0.0888498	0.0926137	0.0855564
5	1 MPa	0.116462	0.114137	0.120204	0.110479	0.0857849	0.0907432	0.0847826
6	1 MPa	0.134761	0.131122	0.138308	0.128608	0.0937428	0.0930297	0.086067
6	1 MPa	0.122679	0.11933	0.131348	0.118585	0.105771	0.11145	0.104708
6	1 MPa	0.137805	0.13544	0.141051	0.133769	0.0905308	0.0916095	0.0827554
7	1 MPa	0.122554	0.114444	0.120719	0.116536	0.103105	0.106487	0.0965849
7	1 MPa	0.117451	0.113767	0.118058	0.114539	0.10204	0.10489	0.0991126
7	1 MPa	0.118356	0.114339	0.118738	0.116129	0.0932831	0.0996309	0.0940267
8	1 MPa	0.102473	0.0997782	0.106027	0.0966664	0.0743775	0.0809763	0.0786315
8	1 MPa	0.0888658	0.0853675	0.0933495	0.0838286	0.0903057	0.0929116	0.10676
8	1 MPa	0.101299	0.0981094	0.104653	0.0975196	0.0826803	0.0853745	0.0822472
9	1 MPa	0.108977	0.103959	0.109856	0.100223	0.0812886	0.0886133	0.0880169
9	1 MPa	0.123899	0.119883	0.121717	0.116021	0.115924	0.114372	0.103413
9	1 MPa	0.125001	0.120971	0.125076	0.116229	0.0944842	0.0942858	0.0845998
10	1 MPa	0.102119	0.096634	0.104363	0.0958613	0.0961016	0.101598	0.095246
10	1 MPa	0.102103	0.0955864	0.102601	0.0946744	0.101071	0.104791	0.10119
10	1 MPa	0.0862651	0.0980393	0.103612	0.0958737	0.0981745	0.100339	0.0933565
1	100 MPa	0.0772733	0.0896136	0.0866551	0.0937335	0.0499372	0.0801344	0.0693369
1	100 MPa	0.0819996	0.0959434	0.0899812	0.0884824	0.0648371	0.0896173	0.0562538
1	100 MPa	0.0794146	0.09221	0.0865073	0.0932733	0.0560918	0.0765303	0.058366
2	100 MPa	0.0766147	0.0913877	0.0870629	0.0960831	0.0568237	0.072362	0.0770377
2	100 MPa	0.0890042	0.0902908	0.0946982	0.102845	0.0549885	0.0794061	0.0759465
2	100 MPa	0.0874968	0.0938315	0.094224	0.102082	0.0502961	0.0770264	0.0733025
3	100 MPa	0.0860554	0.108457	0.086644	0.116845	0.0298506	0.0743094	0.0737096
3	100 MPa	0.0799516	0.10619	0.0820456	0.11035	0.0410507	0.0715649	0.0750721
3	100 MPa	0.0751526	0.0954019	0.0843895	0.098725	0.0696829	0.0840329	0.0815131
4	100 MPa	0.0726606	0.0870677	0.0835642	0.0926289	0.0613461	0.0749972	0.0882209
4	100 MPa	0.0814246	0.0913122	0.0886417	0.0973227	0.0519344	0.0782186	0.0764332
4	100 MPa	0.076883	0.0918509	0.0870965	0.0968899	0.0557768	0.0770042	0.0855221
5	100 MPa	0.0839147	0.106285	0.0874848	0.105814	0.0475467	0.0715157	0.0679641
5	100 MPa	0.0939079	0.0909392	0.095346	0.108049	0.0441442	0.0660057	0.0670047
5	100 MPa	0.0791666	0.102069	0.0847007	0.102288	0.0435925	0.0643444	0.0690662
6	100 MPa	0.102548	0.111336	0.0891466	0.115478	0.0595017	0.0736907	0.0664175
6	100 MPa	0.0942731	0.120028	0.0972801	0.10622	0.0641321	0.0869797	0.0703666
6	100 MPa	0.10678	0.115252	0.0943575	0.11674	0.0619853	0.0747835	0.0635829
7	100 MPa	0.091723	0.094692	0.0887651	0.0946581	0.0531549	0.0920624	0.0502451
7	100 MPa	0.0760565	0.102864	0.0810945	0.0933873	0.0662574	0.0855151	0.0569163
7	100 MPa	0.0773616	0.103273	0.0822405	0.0949986	0.0418883	0.0803831	0.0599742
8	100 MPa	0.0688619	0.0858834	0.0720378	0.0899031	0.0297986	0.0572967	0.0608271
8	100 MPa	0.0586501	0.0766638	0.0665115	0.0789582	0.0390196	0.0641227	0.0706099
8	100 MPa	0.070552	0.0860111	0.0724183	0.0891976	0.0348163	0.0610034	0.0628244
9	100 MPa	0.0768618	0.0867516	0.0744793	0.098705	0.0299911	0.0507964	0.0733504
9	100 MPa	0.0841164	0.108332	0.0860544	0.11173	0.0664926	0.0742497	0.0912206
9	100 MPa	0.0941481	0.0990038	0.0885094	0.11217	0.0540579	0.0617606	0.0758316
10	100 MPa	0.0735098	0.0803762	0.0787494	0.0865403	0.0527364	0.0738978	0.0687811
10	100 MPa	0.0724196	0.0833541	0.0790953	0.084074	0.0588761	0.0794699	0.0703068
10	100 MPa	0.074	0.0831566	0.0789447	0.0866964	0.0565632	0.0770322	0.065934
